# Supplementary material for: Exploration of human cerebrospinal fluid: A large proteome dataset revealed by trapped ion mobility time-of-flight mass spectrometry
Source: Data Brief. 2020 May 16;31:105704. doi: 10.1016/j.dib.2020.105704 (PMC7251648; doi:10.1016/j.dib.2020.105704)
Supplement: Supplementary file 1 [file mmc1.xml]

<?xml version="1.0" encoding="utf-8" standalone="no"?>
<data>
  <datasets>
    <author>charlotte.macron@rd.nestle.com</author>
    <type>1</type>
    <dataset>
      <name>Exploration of human cerebrospinal fluid:  A large proteome dataset revealed by trapped ion mobility time-of-flight mass spectrometry</name>
      <caption />
      <description>A pool of “normal” human CSF samples was analysed using a shotgun proteomic workflow that combined removal of highly abundant proteins by immunoaffinity depletion and isoelectric focussing fractionation of tryptic peptides to alleviate the complexity of the biofluid. The resulting 24 fractions were analysed using liquid chromatography coupled to a high-resolution and high-accuracy timsTOF Pro mass spectrometer; 3’174 proteins were identified.</description>
      <filetype>
        <name />
      </filetype>
      <filesize />
      <source>0</source>
      <sourcename>Original Data</sourcename>
      <access>
        <type>1</type>
        <name>Data available in data repository</name>
        <reponame>ProteomeXchange</reponame>
        <PersistentId />
        <deeplinkurl>http://proteomecentral.proteomexchange.org/cgi/GetDataset?ID=PXD018369</deeplinkurl>
      </access>
    </dataset>
  </datasets>
</data>
