# Supplementary material for: Exploration of human cerebrospinal fluid: A large proteome dataset revealed by trapped ion mobility time-of-flight mass spectrometry
Source: Data Brief. 2020 May 16;31:105704. doi: 10.1016/j.dib.2020.105704 (PMC7251648; doi:10.1016/j.dib.2020.105704)
Supplement: Supplementary file 2 [file mmc2.xlsx]

## Sheet: Table S1
Supplementary Table S1 - List of peptides and proteins identified in this dataset
Protein Name	Protein Accession Number	Protein Molecular Weight (Da)	Peptide Sequence	Previous Amino Acid	Next Amino Acid
10 kDa heat shock protein, mitochondrial OS=Homo sapiens OX=9606 GN=HSPE1 PE=1 SV=2	P61604	10'931.8	gGEIQPVSVk	K	V
10 kDa heat shock protein, mitochondrial OS=Homo sapiens OX=9606 GN=HSPE1 PE=1 SV=2	P61604	10'931.8	gGImLPEk	K	S
10 kDa heat shock protein, mitochondrial OS=Homo sapiens OX=9606 GN=HSPE1 PE=1 SV=2	P61604	10'931.8	gkGGEIQPVSVk	K	V
10 kDa heat shock protein, mitochondrial OS=Homo sapiens OX=9606 GN=HSPE1 PE=1 SV=2	P61604	10'931.8	QATVVAVGSGSk	L	G
10 kDa heat shock protein, mitochondrial OS=Homo sapiens OX=9606 GN=HSPE1 PE=1 SV=2	P61604	10'931.8	sAAETVTk	R	G
10 kDa heat shock protein, mitochondrial OS=Homo sapiens OX=9606 GN=HSPE1 PE=1 SV=2	P61604	10'931.8	vLLPEYGGTk	K	V
10 kDa heat shock protein, mitochondrial OS=Homo sapiens OX=9606 GN=HSPE1 PE=1 SV=2	P61604	10'931.8	vLQATVVAVGSGSk	K	G
Protocadherin-9 OS=Homo sapiens OX=9606 GN=PCDH9 PE=1 SV=2	Q9HC56	136'066.2	aGDAPLVk	K	V
Protocadherin-9 OS=Homo sapiens OX=9606 GN=PCDH9 PE=1 SV=2	Q9HC56	136'066.2	aTDGGQPPR	K	S
Protocadherin-9 OS=Homo sapiens OX=9606 GN=PCDH9 PE=1 SV=2	Q9HC56	136'066.2	DLNISHINAATGTSASLVYR	K	L
Protocadherin-9 OS=Homo sapiens OX=9606 GN=PCDH9 PE=1 SV=2	Q9HC56	136'066.2	eELPENVPIGNIPk	R	D
Protocadherin-9 OS=Homo sapiens OX=9606 GN=PCDH9 PE=1 SV=2	Q9HC56	136'066.2	eVPFHLk	R	A
Protocadherin-9 OS=Homo sapiens OX=9606 GN=PCDH9 PE=1 SV=2	Q9HC56	136'066.2	FDREEQER	V	F
Protocadherin-9 OS=Homo sapiens OX=9606 GN=PCDH9 PE=1 SV=2	Q9HC56	136'066.2	iALITVSDkDTDVnGk	K	V
Protocadherin-9 OS=Homo sapiens OX=9606 GN=PCDH9 PE=1 SV=2	Q9HC56	136'066.2	ikVEDGGTPQk	K	S
Protocadherin-9 OS=Homo sapiens OX=9606 GN=PCDH9 PE=1 SV=2	Q9HC56	136'066.2	IREELPENVPIGNIPk	T	D
Protocadherin-9 OS=Homo sapiens OX=9606 GN=PCDH9 PE=1 SV=2	Q9HC56	136'066.2	NVPIGNIPk	E	D
Protocadherin-9 OS=Homo sapiens OX=9606 GN=PCDH9 PE=1 SV=2	Q9HC56	136'066.2	sDNIPVTPQk	K	C
Protocadherin-9 OS=Homo sapiens OX=9606 GN=PCDH9 PE=1 SV=2	Q9HC56	136'066.2	tGVLTASR	K	V
Protocadherin-9 OS=Homo sapiens OX=9606 GN=PCDH9 PE=1 SV=2	Q9HC56	136'066.2	TSSLLDYEGTk	E	E
Protocadherin-9 OS=Homo sapiens OX=9606 GN=PCDH9 PE=1 SV=2	Q9HC56	136'066.2	vEDGGTPQk	K	S
Protocadherin-9 OS=Homo sapiens OX=9606 GN=PCDH9 PE=1 SV=2	Q9HC56	136'066.2	VFDREEQER	R	F
Protocadherin-9 OS=Homo sapiens OX=9606 GN=PCDH9 PE=1 SV=2	Q9HC56	136'066.2	vIcFIER	K	E
Protocadherin-9 OS=Homo sapiens OX=9606 GN=PCDH9 PE=1 SV=2	Q9HC56	136'066.2	vSSSTGEIFTTSNR	K	I
Protocadherin-9 OS=Homo sapiens OX=9606 GN=PCDH9 PE=1 SV=2	Q9HC56	136'066.2	vTVLASDGSSTPAR	K	A
Protocadherin-9 OS=Homo sapiens OX=9606 GN=PCDH9 PE=1 SV=2	Q9HC56	136'066.2	yIFGAQVAPATk	R	R
Protocadherin-9 OS=Homo sapiens OX=9606 GN=PCDH9 PE=1 SV=2	Q9HC56	136'066.2	yTIVSGNNk	K	G
Ectonucleotide pyrophosphatase/phosphodiesterase family member 2 OS=Homo sapiens OX=9606 GN=ENPP2 PE=1 SV=3	Q13822	98'995.4	aIIANLTck	K	K
Ectonucleotide pyrophosphatase/phosphodiesterase family member 2 OS=Homo sapiens OX=9606 GN=ENPP2 PE=1 SV=3	Q13822	98'995.4	cFELQEAGPPDcR	R	C
Ectonucleotide pyrophosphatase/phosphodiesterase family member 2 OS=Homo sapiens OX=9606 GN=ENPP2 PE=1 SV=3	Q13822	98'995.4	cFFQGDHGFDNk	K	V
Ectonucleotide pyrophosphatase/phosphodiesterase family member 2 OS=Homo sapiens OX=9606 GN=ENPP2 PE=1 SV=3	Q13822	98'995.4	cVNVIFVGDHGmEDVTcDR	R	T
Ectonucleotide pyrophosphatase/phosphodiesterase family member 2 OS=Homo sapiens OX=9606 GN=ENPP2 PE=1 SV=3	Q13822	98'995.4	dIEHLTSLDFFR	R	K
Ectonucleotide pyrophosphatase/phosphodiesterase family member 2 OS=Homo sapiens OX=9606 GN=ENPP2 PE=1 SV=3	Q13822	98'995.4	DNEEScNSSEDESk	P	W
Ectonucleotide pyrophosphatase/phosphodiesterase family member 2 OS=Homo sapiens OX=9606 GN=ENPP2 PE=1 SV=3	Q13822	98'995.4	DQHFkPYLk	P	Q
Ectonucleotide pyrophosphatase/phosphodiesterase family member 2 OS=Homo sapiens OX=9606 GN=ENPP2 PE=1 SV=3	Q13822	98'995.4	eIDkIVGQLmDGLk	R	Q
Ectonucleotide pyrophosphatase/phosphodiesterase family member 2 OS=Homo sapiens OX=9606 GN=ENPP2 PE=1 SV=3	Q13822	98'995.4	EScNSSEDESk	E	W
Ectonucleotide pyrophosphatase/phosphodiesterase family member 2 OS=Homo sapiens OX=9606 GN=ENPP2 PE=1 SV=3	Q13822	98'995.4	FQGDHGFDNk	F	V
Ectonucleotide pyrophosphatase/phosphodiesterase family member 2 OS=Homo sapiens OX=9606 GN=ENPP2 PE=1 SV=3	Q13822	98'995.4	FSNnAkYDPk	K	A
Ectonucleotide pyrophosphatase/phosphodiesterase family member 2 OS=Homo sapiens OX=9606 GN=ENPP2 PE=1 SV=3	Q13822	98'995.4	FSQNcLAYk	S	N
Ectonucleotide pyrophosphatase/phosphodiesterase family member 2 OS=Homo sapiens OX=9606 GN=ENPP2 PE=1 SV=3	Q13822	98'995.4	gDccTNYQVVck	R	G
Ectonucleotide pyrophosphatase/phosphodiesterase family member 2 OS=Homo sapiens OX=9606 GN=ENPP2 PE=1 SV=3	Q13822	98'995.4	GDHGFDNk	Q	V
Ectonucleotide pyrophosphatase/phosphodiesterase family member 2 OS=Homo sapiens OX=9606 GN=ENPP2 PE=1 SV=3	Q13822	98'995.4	GDHGMEDVTcDR	V	T
Ectonucleotide pyrophosphatase/phosphodiesterase family member 2 OS=Homo sapiens OX=9606 GN=ENPP2 PE=1 SV=3	Q13822	98'995.4	gESHWVDDDcEEIk	K	A
Ectonucleotide pyrophosphatase/phosphodiesterase family member 2 OS=Homo sapiens OX=9606 GN=ENPP2 PE=1 SV=3	Q13822	98'995.4	GFLFPPYLSSSPEAk	Y	Y
Ectonucleotide pyrophosphatase/phosphodiesterase family member 2 OS=Homo sapiens OX=9606 GN=ENPP2 PE=1 SV=3	Q13822	98'995.4	GGQPLWITATk	W	Q
Ectonucleotide pyrophosphatase/phosphodiesterase family member 2 OS=Homo sapiens OX=9606 GN=ENPP2 PE=1 SV=3	Q13822	98'995.4	GQPLWITATk	G	Q
Ectonucleotide pyrophosphatase/phosphodiesterase family member 2 OS=Homo sapiens OX=9606 GN=ENPP2 PE=1 SV=3	Q13822	98'995.4	HGMEDVTcDR	D	T
Ectonucleotide pyrophosphatase/phosphodiesterase family member 2 OS=Homo sapiens OX=9606 GN=ENPP2 PE=1 SV=3	Q13822	98'995.4	IEDIHLLVER	R	R
Ectonucleotide pyrophosphatase/phosphodiesterase family member 2 OS=Homo sapiens OX=9606 GN=ENPP2 PE=1 SV=3	Q13822	98'995.4	IFVGDHGMEDVTcDR	V	T
Ectonucleotide pyrophosphatase/phosphodiesterase family member 2 OS=Homo sapiens OX=9606 GN=ENPP2 PE=1 SV=3	Q13822	98'995.4	iVGQLmDGLk	K	Q
Ectonucleotide pyrophosphatase/phosphodiesterase family member 2 OS=Homo sapiens OX=9606 GN=ENPP2 PE=1 SV=3	Q13822	98'995.4	kPLDVYk	R	K
Ectonucleotide pyrophosphatase/phosphodiesterase family member 2 OS=Homo sapiens OX=9606 GN=ENPP2 PE=1 SV=3	Q13822	98'995.4	lDELNkR	K	L
Ectonucleotide pyrophosphatase/phosphodiesterase family member 2 OS=Homo sapiens OX=9606 GN=ENPP2 PE=1 SV=3	Q13822	98'995.4	lHYAnNR	R	R
Ectonucleotide pyrophosphatase/phosphodiesterase family member 2 OS=Homo sapiens OX=9606 GN=ENPP2 PE=1 SV=3	Q13822	98'995.4	nEENAcHcSEDcLAR	R	G
Ectonucleotide pyrophosphatase/phosphodiesterase family member 2 OS=Homo sapiens OX=9606 GN=ENPP2 PE=1 SV=3	Q13822	98'995.4	NEEScNSSEDESk	D	W
Ectonucleotide pyrophosphatase/phosphodiesterase family member 2 OS=Homo sapiens OX=9606 GN=ENPP2 PE=1 SV=3	Q13822	98'995.4	nGVNVISGPIFDYDYDGLHDTEDk	R	I
Ectonucleotide pyrophosphatase/phosphodiesterase family member 2 OS=Homo sapiens OX=9606 GN=ENPP2 PE=1 SV=3	Q13822	98'995.4	nkLDELNk	K	R
Ectonucleotide pyrophosphatase/phosphodiesterase family member 2 OS=Homo sapiens OX=9606 GN=ENPP2 PE=1 SV=3	Q13822	98'995.4	NVIFVGDHGMEDVTcDR	V	T
Ectonucleotide pyrophosphatase/phosphodiesterase family member 2 OS=Homo sapiens OX=9606 GN=ENPP2 PE=1 SV=3	Q13822	98'995.4	QAEVSSVPDHLTScVRPDVR	K	V
Ectonucleotide pyrophosphatase/phosphodiesterase family member 2 OS=Homo sapiens OX=9606 GN=ENPP2 PE=1 SV=3	Q13822	98'995.4	qGDHGFDNk	F	V
Ectonucleotide pyrophosphatase/phosphodiesterase family member 2 OS=Homo sapiens OX=9606 GN=ENPP2 PE=1 SV=3	Q13822	98'995.4	QmSYGFLFPPYLSSSPEAk	K	Y
Ectonucleotide pyrophosphatase/phosphodiesterase family member 2 OS=Homo sapiens OX=9606 GN=ENPP2 PE=1 SV=3	Q13822	98'995.4	rIEDIHLLVER	R	R
Ectonucleotide pyrophosphatase/phosphodiesterase family member 2 OS=Homo sapiens OX=9606 GN=ENPP2 PE=1 SV=3	Q13822	98'995.4	ScGTHSPYMR	R	P
Ectonucleotide pyrophosphatase/phosphodiesterase family member 2 OS=Homo sapiens OX=9606 GN=ENPP2 PE=1 SV=3	Q13822	98'995.4	ScNSSEDESk	E	W
Ectonucleotide pyrophosphatase/phosphodiesterase family member 2 OS=Homo sapiens OX=9606 GN=ENPP2 PE=1 SV=3	Q13822	98'995.4	SFSQNcLAYk	P	N
Ectonucleotide pyrophosphatase/phosphodiesterase family member 2 OS=Homo sapiens OX=9606 GN=ENPP2 PE=1 SV=3	Q13822	98'995.4	SQNcLAYk	F	N
Ectonucleotide pyrophosphatase/phosphodiesterase family member 2 OS=Homo sapiens OX=9606 GN=ENPP2 PE=1 SV=3	Q13822	98'995.4	SSVPDHLTScVRPDVR	V	V
Ectonucleotide pyrophosphatase/phosphodiesterase family member 2 OS=Homo sapiens OX=9606 GN=ENPP2 PE=1 SV=3	Q13822	98'995.4	sYPEILTLk	R	T
Ectonucleotide pyrophosphatase/phosphodiesterase family member 2 OS=Homo sapiens OX=9606 GN=ENPP2 PE=1 SV=3	Q13822	98'995.4	SYTSccHDFDELcLk	K	T
Ectonucleotide pyrophosphatase/phosphodiesterase family member 2 OS=Homo sapiens OX=9606 GN=ENPP2 PE=1 SV=3	Q13822	98'995.4	TNYQVVck	C	G
Ectonucleotide pyrophosphatase/phosphodiesterase family member 2 OS=Homo sapiens OX=9606 GN=ENPP2 PE=1 SV=3	Q13822	98'995.4	tYLHTYESEI	K	-
Ectonucleotide pyrophosphatase/phosphodiesterase family member 2 OS=Homo sapiens OX=9606 GN=ENPP2 PE=1 SV=3	Q13822	98'995.4	VDDDcEEIk	W	A
Ectonucleotide pyrophosphatase/phosphodiesterase family member 2 OS=Homo sapiens OX=9606 GN=ENPP2 PE=1 SV=3	Q13822	98'995.4	vmPNIEk	K	L
Ectonucleotide pyrophosphatase/phosphodiesterase family member 2 OS=Homo sapiens OX=9606 GN=ENPP2 PE=1 SV=3	Q13822	98'995.4	VNSmQTVFVGYGSTFk	K	Y
Ectonucleotide pyrophosphatase/phosphodiesterase family member 2 OS=Homo sapiens OX=9606 GN=ENPP2 PE=1 SV=3	Q13822	98'995.4	VRDIEHLTSLDFFR	R	K
Ectonucleotide pyrophosphatase/phosphodiesterase family member 2 OS=Homo sapiens OX=9606 GN=ENPP2 PE=1 SV=3	Q13822	98'995.4	vSPSFSqNcLAYk	R	N
Ectonucleotide pyrophosphatase/phosphodiesterase family member 2 OS=Homo sapiens OX=9606 GN=ENPP2 PE=1 SV=3	Q13822	98'995.4	wVEELmk	K	M
Ectonucleotide pyrophosphatase/phosphodiesterase family member 2 OS=Homo sapiens OX=9606 GN=ENPP2 PE=1 SV=3	Q13822	98'995.4	YDAFLVTNmVPmYPAFk	K	R
Ectonucleotide pyrophosphatase/phosphodiesterase family member 2 OS=Homo sapiens OX=9606 GN=ENPP2 PE=1 SV=3	Q13822	98'995.4	yGPFGPEMTNPLR	K	E
Glyoxalase domain-containing protein 4 OS=Homo sapiens OX=9606 GN=GLOD4 PE=1 SV=1	Q9HC38	34'794.1	aLLGYADNQck	R	L
Glyoxalase domain-containing protein 4 OS=Homo sapiens OX=9606 GN=GLOD4 PE=1 SV=1	Q9HC38	34'794.1	gGVDHAAAFGR	K	I
Glyoxalase domain-containing protein 4 OS=Homo sapiens OX=9606 GN=GLOD4 PE=1 SV=1	Q9HC38	34'794.1	IAFScPQk	R	E
Glyoxalase domain-containing protein 4 OS=Homo sapiens OX=9606 GN=GLOD4 PE=1 SV=1	Q9HC38	34'794.1	iLTPLVSLDTPGk	K	A
Glyoxalase domain-containing protein 4 OS=Homo sapiens OX=9606 GN=GLOD4 PE=1 SV=1	Q9HC38	34'794.1	lELQGVk	K	G
Glyoxalase domain-containing protein 4 OS=Homo sapiens OX=9606 GN=GLOD4 PE=1 SV=1	Q9HC38	34'794.1	lGNDFmGITLASSQAVSNAR	K	K
Glyoxalase domain-containing protein 4 OS=Homo sapiens OX=9606 GN=GLOD4 PE=1 SV=1	Q9HC38	34'794.1	sLPQSDPVLk	R	V
Glyoxalase domain-containing protein 4 OS=Homo sapiens OX=9606 GN=GLOD4 PE=1 SV=1	Q9HC38	34'794.1	vTLAVSDLQk	K	S
rRNA methyltransferase 3, mitochondrial OS=Homo sapiens OX=9606 GN=MRM3 PE=1 SV=2	Q9HC36	47'020.5	SAAGAGcSkV	R	L
rRNA methyltransferase 3, mitochondrial OS=Homo sapiens OX=9606 GN=MRM3 PE=1 SV=2	Q9HC36	47'020.5	TQLQHSLPLLLI	K	C
Putative sodium-coupled neutral amino acid transporter 10 OS=Homo sapiens OX=9606 GN=SLC38A10 PE=1 SV=2	Q9HBR0	119'760.9	aAGTVkELPk	R	G
Putative sodium-coupled neutral amino acid transporter 10 OS=Homo sapiens OX=9606 GN=SLC38A10 PE=1 SV=2	Q9HBR0	119'760.9	AEmLDHAVLLQVIk	R	E
Putative sodium-coupled neutral amino acid transporter 10 OS=Homo sapiens OX=9606 GN=SLC38A10 PE=1 SV=2	Q9HBR0	119'760.9	aGGNQAASQLEEAGR	R	A
Putative sodium-coupled neutral amino acid transporter 10 OS=Homo sapiens OX=9606 GN=SLC38A10 PE=1 SV=2	Q9HBR0	119'760.9	DHGGHLEMR	L	K
Putative sodium-coupled neutral amino acid transporter 10 OS=Homo sapiens OX=9606 GN=SLC38A10 PE=1 SV=2	Q9HBR0	119'760.9	dLGLAADLPGGAEGAAAQPQAVLR	R	Q
Putative sodium-coupled neutral amino acid transporter 10 OS=Homo sapiens OX=9606 GN=SLC38A10 PE=1 SV=2	Q9HBR0	119'760.9	DLGPHAEGQLAPR	R	D
Putative sodium-coupled neutral amino acid transporter 10 OS=Homo sapiens OX=9606 GN=SLC38A10 PE=1 SV=2	Q9HBR0	119'760.9	dPAGPPDGGPDTEPR	R	A
Putative sodium-coupled neutral amino acid transporter 10 OS=Homo sapiens OX=9606 GN=SLC38A10 PE=1 SV=2	Q9HBR0	119'760.9	eAGGPEER	R	L
Putative sodium-coupled neutral amino acid transporter 10 OS=Homo sapiens OX=9606 GN=SLC38A10 PE=1 SV=2	Q9HBR0	119'760.9	ekQEPEQGEVGk	R	R
Putative sodium-coupled neutral amino acid transporter 10 OS=Homo sapiens OX=9606 GN=SLC38A10 PE=1 SV=2	Q9HBR0	119'760.9	eLPkGPEQVPVPDPAR	K	E
Putative sodium-coupled neutral amino acid transporter 10 OS=Homo sapiens OX=9606 GN=SLC38A10 PE=1 SV=2	Q9HBR0	119'760.9	eQQVQQk	K	R
Putative sodium-coupled neutral amino acid transporter 10 OS=Homo sapiens OX=9606 GN=SLC38A10 PE=1 SV=2	Q9HBR0	119'760.9	eREELEQAQIk	K	G
Putative sodium-coupled neutral amino acid transporter 10 OS=Homo sapiens OX=9606 GN=SLC38A10 PE=1 SV=2	Q9HBR0	119'760.9	eVAATGTSILk	K	E
Putative sodium-coupled neutral amino acid transporter 10 OS=Homo sapiens OX=9606 GN=SLC38A10 PE=1 SV=2	Q9HBR0	119'760.9	eVPEENkPPSR	R	H
Putative sodium-coupled neutral amino acid transporter 10 OS=Homo sapiens OX=9606 GN=SLC38A10 PE=1 SV=2	Q9HBR0	119'760.9	gALDAQLR	R	Q
Putative sodium-coupled neutral amino acid transporter 10 OS=Homo sapiens OX=9606 GN=SLC38A10 PE=1 SV=2	Q9HBR0	119'760.9	gGDHVPVSHEQPR	R	G
Putative sodium-coupled neutral amino acid transporter 10 OS=Homo sapiens OX=9606 GN=SLC38A10 PE=1 SV=2	Q9HBR0	119'760.9	gGEDAAVQEPR	R	Q
Putative sodium-coupled neutral amino acid transporter 10 OS=Homo sapiens OX=9606 GN=SLC38A10 PE=1 SV=2	Q9HBR0	119'760.9	gPEQVPVPDPAR	K	E
Putative sodium-coupled neutral amino acid transporter 10 OS=Homo sapiens OX=9606 GN=SLC38A10 PE=1 SV=2	Q9HBR0	119'760.9	GPHAEGQLAPR	L	D
Putative sodium-coupled neutral amino acid transporter 10 OS=Homo sapiens OX=9606 GN=SLC38A10 PE=1 SV=2	Q9HBR0	119'760.9	gPVDVPGREDGk	K	E
Putative sodium-coupled neutral amino acid transporter 10 OS=Homo sapiens OX=9606 GN=SLC38A10 PE=1 SV=2	Q9HBR0	119'760.9	gQEAPEGk	R	A
Putative sodium-coupled neutral amino acid transporter 10 OS=Homo sapiens OX=9606 GN=SLC38A10 PE=1 SV=2	Q9HBR0	119'760.9	LDHGGHLEMR	R	K
Putative sodium-coupled neutral amino acid transporter 10 OS=Homo sapiens OX=9606 GN=SLC38A10 PE=1 SV=2	Q9HBR0	119'760.9	lLAVIEEQHk	K	E
Putative sodium-coupled neutral amino acid transporter 10 OS=Homo sapiens OX=9606 GN=SLC38A10 PE=1 SV=2	Q9HBR0	119'760.9	lLDQQEk	R	L
Putative sodium-coupled neutral amino acid transporter 10 OS=Homo sapiens OX=9606 GN=SLC38A10 PE=1 SV=2	Q9HBR0	119'760.9	LSAQDPVVAVAE	R	D
Putative sodium-coupled neutral amino acid transporter 10 OS=Homo sapiens OX=9606 GN=SLC38A10 PE=1 SV=2	Q9HBR0	119'760.9	MTAAAASNW	-	G
Putative sodium-coupled neutral amino acid transporter 10 OS=Homo sapiens OX=9606 GN=SLC38A10 PE=1 SV=2	Q9HBR0	119'760.9	PDVQVNDLR	L	G
Putative sodium-coupled neutral amino acid transporter 10 OS=Homo sapiens OX=9606 GN=SLC38A10 PE=1 SV=2	Q9HBR0	119'760.9	PGGAEGAAAQPQAVLR	L	Q
Putative sodium-coupled neutral amino acid transporter 10 OS=Homo sapiens OX=9606 GN=SLC38A10 PE=1 SV=2	Q9HBR0	119'760.9	PGQSQDVTGGSQDR	F	K
Putative sodium-coupled neutral amino acid transporter 10 OS=Homo sapiens OX=9606 GN=SLC38A10 PE=1 SV=2	Q9HBR0	119'760.9	PPDGGPDTEPR	G	A
Putative sodium-coupled neutral amino acid transporter 10 OS=Homo sapiens OX=9606 GN=SLC38A10 PE=1 SV=2	Q9HBR0	119'760.9	PPLPLDPVLR	L	A
Putative sodium-coupled neutral amino acid transporter 10 OS=Homo sapiens OX=9606 GN=SLC38A10 PE=1 SV=2	Q9HBR0	119'760.9	PVSHEQPR	V	G
Putative sodium-coupled neutral amino acid transporter 10 OS=Homo sapiens OX=9606 GN=SLC38A10 PE=1 SV=2	Q9HBR0	119'760.9	QAAGGALQVVHSR	R	Q
Putative sodium-coupled neutral amino acid transporter 10 OS=Homo sapiens OX=9606 GN=SLC38A10 PE=1 SV=2	Q9HBR0	119'760.9	qEDEEDkPR	R	Q
Putative sodium-coupled neutral amino acid transporter 10 OS=Homo sapiens OX=9606 GN=SLC38A10 PE=1 SV=2	Q9HBR0	119'760.9	qEPEQGEVGk	K	R
Putative sodium-coupled neutral amino acid transporter 10 OS=Homo sapiens OX=9606 GN=SLC38A10 PE=1 SV=2	Q9HBR0	119'760.9	qRPEPELGLk	R	R
Putative sodium-coupled neutral amino acid transporter 10 OS=Homo sapiens OX=9606 GN=SLC38A10 PE=1 SV=2	Q9HBR0	119'760.9	QVEVHQEPGAAVPR	R	G
Putative sodium-coupled neutral amino acid transporter 10 OS=Homo sapiens OX=9606 GN=SLC38A10 PE=1 SV=2	Q9HBR0	119'760.9	sLEHSEGPVGR	R	D
Putative sodium-coupled neutral amino acid transporter 10 OS=Homo sapiens OX=9606 GN=SLC38A10 PE=1 SV=2	Q9HBR0	119'760.9	VHQEPGAAVPR	E	G
Putative sodium-coupled neutral amino acid transporter 10 OS=Homo sapiens OX=9606 GN=SLC38A10 PE=1 SV=2	Q9HBR0	119'760.9	vISDGEQGGQQGHR	R	L
Putative sodium-coupled neutral amino acid transporter 10 OS=Homo sapiens OX=9606 GN=SLC38A10 PE=1 SV=2	Q9HBR0	119'760.9	vVVDEGQDR	K	E
Spectrin alpha chain, non-erythrocytic 1 OS=Homo sapiens OX=9606 GN=SPTAN1 PE=1 SV=3	Q13813	284'542.7	aINVQEEk	K	I
Spectrin alpha chain, non-erythrocytic 1 OS=Homo sapiens OX=9606 GN=SPTAN1 PE=1 SV=3	Q13813	284'542.7	dLASVQALLR	R	K
Spectrin alpha chain, non-erythrocytic 1 OS=Homo sapiens OX=9606 GN=SPTAN1 PE=1 SV=3	Q13813	284'542.7	dVEDEETWIR	R	E
Spectrin alpha chain, non-erythrocytic 1 OS=Homo sapiens OX=9606 GN=SPTAN1 PE=1 SV=3	Q13813	284'542.7	eAALTSEEVGADLEQVEVLQk	K	K
Spectrin alpha chain, non-erythrocytic 1 OS=Homo sapiens OX=9606 GN=SPTAN1 PE=1 SV=3	Q13813	284'542.7	gLVSSDELAk	R	D
Spectrin alpha chain, non-erythrocytic 1 OS=Homo sapiens OX=9606 GN=SPTAN1 PE=1 SV=3	Q13813	284'542.7	gNAmVEEGHFAAEDVk	K	A
Spectrin alpha chain, non-erythrocytic 1 OS=Homo sapiens OX=9606 GN=SPTAN1 PE=1 SV=3	Q13813	284'542.7	hALLEADVAAHQDR	K	I
Spectrin alpha chain, non-erythrocytic 1 OS=Homo sapiens OX=9606 GN=SPTAN1 PE=1 SV=3	Q13813	284'542.7	hQAFEAEVQANSGAIVk	K	L
Spectrin alpha chain, non-erythrocytic 1 OS=Homo sapiens OX=9606 GN=SPTAN1 PE=1 SV=3	Q13813	284'542.7	iTALDEFATk	K	L
Spectrin alpha chain, non-erythrocytic 1 OS=Homo sapiens OX=9606 GN=SPTAN1 PE=1 SV=3	Q13813	284'542.7	kQEALVAR	K	Y
Spectrin alpha chain, non-erythrocytic 1 OS=Homo sapiens OX=9606 GN=SPTAN1 PE=1 SV=3	Q13813	284'542.7	lGDSHDLQR	K	F
Spectrin alpha chain, non-erythrocytic 1 OS=Homo sapiens OX=9606 GN=SPTAN1 PE=1 SV=3	Q13813	284'542.7	lHELNQk	K	W
Spectrin alpha chain, non-erythrocytic 1 OS=Homo sapiens OX=9606 GN=SPTAN1 PE=1 SV=3	Q13813	284'542.7	lIDVNHYAk	K	D
Spectrin alpha chain, non-erythrocytic 1 OS=Homo sapiens OX=9606 GN=SPTAN1 PE=1 SV=3	Q13813	284'542.7	lIQEQHPEEELIk	K	T
Spectrin alpha chain, non-erythrocytic 1 OS=Homo sapiens OX=9606 GN=SPTAN1 PE=1 SV=3	Q13813	284'542.7	lIQNNHYAmEDVATR	K	R
Spectrin alpha chain, non-erythrocytic 1 OS=Homo sapiens OX=9606 GN=SPTAN1 PE=1 SV=3	Q13813	284'542.7	qGFVPAAYVk	R	K
Spectrin alpha chain, non-erythrocytic 1 OS=Homo sapiens OX=9606 GN=SPTAN1 PE=1 SV=3	Q13813	284'542.7	rEELITNWEQIR	K	T
Spectrin alpha chain, non-erythrocytic 1 OS=Homo sapiens OX=9606 GN=SPTAN1 PE=1 SV=3	Q13813	284'542.7	sLQQLAEER	R	S
Spectrin alpha chain, non-erythrocytic 1 OS=Homo sapiens OX=9606 GN=SPTAN1 PE=1 SV=3	Q13813	284'542.7	sLSAQEEk	K	I
Spectrin alpha chain, non-erythrocytic 1 OS=Homo sapiens OX=9606 GN=SPTAN1 PE=1 SV=3	Q13813	284'542.7	vLETAEDIQER	K	R
Spectrin alpha chain, non-erythrocytic 1 OS=Homo sapiens OX=9606 GN=SPTAN1 PE=1 SV=3	Q13813	284'542.7	vNEVNQFAAk	R	L
Spectrin alpha chain, non-erythrocytic 1 OS=Homo sapiens OX=9606 GN=SPTAN1 PE=1 SV=3	Q13813	284'542.7	vNSLGETAER	K	L
Low-density lipoprotein receptor-related protein 11 OS=Homo sapiens OX=9606 GN=LRP11 PE=2 SV=2	Q86VZ4	53'311.8	aAYSTGGcLHTcSR	R	Y
Low-density lipoprotein receptor-related protein 11 OS=Homo sapiens OX=9606 GN=LRP11 PE=2 SV=2	Q86VZ4	53'311.8	aGQDVVLHLPTDGVVLDGR	K	E
Low-density lipoprotein receptor-related protein 11 OS=Homo sapiens OX=9606 GN=LRP11 PE=2 SV=2	Q86VZ4	53'311.8	aPDGAALATAR	R	A
Low-density lipoprotein receptor-related protein 11 OS=Homo sapiens OX=9606 GN=LRP11 PE=2 SV=2	Q86VZ4	53'311.8	aTAPNkPPALSNTEk	K	R
Low-density lipoprotein receptor-related protein 11 OS=Homo sapiens OX=9606 GN=LRP11 PE=2 SV=2	Q86VZ4	53'311.8	cSVAVVELPR	R	R
Low-density lipoprotein receptor-related protein 11 OS=Homo sapiens OX=9606 GN=LRP11 PE=2 SV=2	Q86VZ4	53'311.8	dAPPLSk	K	A
Low-density lipoprotein receptor-related protein 11 OS=Homo sapiens OX=9606 GN=LRP11 PE=2 SV=2	Q86VZ4	53'311.8	dSLAAGASFLR	K	A
Low-density lipoprotein receptor-related protein 11 OS=Homo sapiens OX=9606 GN=LRP11 PE=2 SV=2	Q86VZ4	53'311.8	eESYIFESk	K	G
Low-density lipoprotein receptor-related protein 11 OS=Homo sapiens OX=9606 GN=LRP11 PE=2 SV=2	Q86VZ4	53'311.8	kEESYIFESk	R	G
Low-density lipoprotein receptor-related protein 11 OS=Homo sapiens OX=9606 GN=LRP11 PE=2 SV=2	Q86VZ4	53'311.8	LSHLQEGTYTFQLTVTDTAGQR	K	S
Low-density lipoprotein receptor-related protein 11 OS=Homo sapiens OX=9606 GN=LRP11 PE=2 SV=2	Q86VZ4	53'311.8	qcVAAccSEPR	R	C
Low-density lipoprotein receptor-related protein 11 OS=Homo sapiens OX=9606 GN=LRP11 PE=2 SV=2	Q86VZ4	53'311.8	qEkDAPPLSk	R	A
Low-density lipoprotein receptor-related protein 11 OS=Homo sapiens OX=9606 GN=LRP11 PE=2 SV=2	Q86VZ4	53'311.8	qLQQERPQEELELELR	R	A
Low-density lipoprotein receptor-related protein 11 OS=Homo sapiens OX=9606 GN=LRP11 PE=2 SV=2	Q86VZ4	53'311.8	QLTVTDTAGQR	F	S
Low-density lipoprotein receptor-related protein 11 OS=Homo sapiens OX=9606 GN=LRP11 PE=2 SV=2	Q86VZ4	53'311.8	sSDNVSVTVLR	R	A
Low-density lipoprotein receptor-related protein 11 OS=Homo sapiens OX=9606 GN=LRP11 PE=2 SV=2	Q86VZ4	53'311.8	tkDSLAAGASFLR	R	A
Low-density lipoprotein receptor-related protein 11 OS=Homo sapiens OX=9606 GN=LRP11 PE=2 SV=2	Q86VZ4	53'311.8	TTGPSEDAGGDSLVEk	R	S
Low-density lipoprotein receptor-related protein 11 OS=Homo sapiens OX=9606 GN=LRP11 PE=2 SV=2	Q86VZ4	53'311.8	vPQSGTLk	K	L
VPS10 domain-containing receptor SorCS2 OS=Homo sapiens OX=9606 GN=SORCS2 PE=1 SV=3	Q96PQ0	128'151.8	aAPLAGVASR	R	A
VPS10 domain-containing receptor SorCS2 OS=Homo sapiens OX=9606 GN=SORCS2 PE=1 SV=3	Q96PQ0	128'151.8	aEPGGGEDR	R	Q
VPS10 domain-containing receptor SorCS2 OS=Homo sapiens OX=9606 GN=SORCS2 PE=1 SV=3	Q96PQ0	128'151.8	gTEPGAPGPSPGPAPGPGEDGAPAAGYR	R	R
VPS10 domain-containing receptor SorCS2 OS=Homo sapiens OX=9606 GN=SORCS2 PE=1 SV=3	Q96PQ0	128'151.8	GVFLAnQk	K	I
VPS10 domain-containing receptor SorCS2 OS=Homo sapiens OX=9606 GN=SORCS2 PE=1 SV=3	Q96PQ0	128'151.8	lGPHAqLTR	R	V
VPS10 domain-containing receptor SorCS2 OS=Homo sapiens OX=9606 GN=SORCS2 PE=1 SV=3	Q96PQ0	128'151.8	PAPGPGEDGAPAAGYR	G	R
VPS10 domain-containing receptor SorCS2 OS=Homo sapiens OX=9606 GN=SORCS2 PE=1 SV=3	Q96PQ0	128'151.8	PGEDGAPAAGYR	G	R
VPS10 domain-containing receptor SorCS2 OS=Homo sapiens OX=9606 GN=SORCS2 PE=1 SV=3	Q96PQ0	128'151.8	PGPAPGPGEDGAPAAGYR	S	R
VPS10 domain-containing receptor SorCS2 OS=Homo sapiens OX=9606 GN=SORCS2 PE=1 SV=3	Q96PQ0	128'151.8	PGPGEDGAPAAGYR	A	R
VPS10 domain-containing receptor SorCS2 OS=Homo sapiens OX=9606 GN=SORCS2 PE=1 SV=3	Q96PQ0	128'151.8	PSPGPAPGPGEDGAPAAGYR	G	R
Otoferlin OS=Homo sapiens OX=9606 GN=OTOF PE=1 SV=3	Q9HC10	226'758.0	LLLLLLLL	K	L
Otoferlin OS=Homo sapiens OX=9606 GN=OTOF PE=1 SV=3	Q9HC10	226'758.0	LLLLLLLLL	K	L
Otoferlin OS=Homo sapiens OX=9606 GN=OTOF PE=1 SV=3	Q9HC10	226'758.0	LLLLLLLLLL	K	L
Otoferlin OS=Homo sapiens OX=9606 GN=OTOF PE=1 SV=3	Q9HC10	226'758.0	LLLLLLLLLLL	K	A
Transmembrane protein 165 OS=Homo sapiens OX=9606 GN=TMEM165 PE=1 SV=1	Q9HC07	34'906.4	NkEPPAPAQ	R	Q
Transmembrane protein 165 OS=Homo sapiens OX=9606 GN=TMEM165 PE=1 SV=1	Q9HC07	34'906.4	NkEPPAPAQQ	R	L
Transmembrane protein 165 OS=Homo sapiens OX=9606 GN=TMEM165 PE=1 SV=1	Q9HC07	34'906.4	nkEPPAPAQQLQPQPVAVQGPEPAR	R	V
Transmembrane protein 165 OS=Homo sapiens OX=9606 GN=TMEM165 PE=1 SV=1	Q9HC07	34'906.4	PVAVQGPEPAR	Q	V
Ubiquitin carboxyl-terminal hydrolase 29 OS=Homo sapiens OX=9606 GN=USP29 PE=2 SV=1	Q9HBJ7	104'158.6	GILENqGGk	K	G
Ubiquitin carboxyl-terminal hydrolase 29 OS=Homo sapiens OX=9606 GN=USP29 PE=2 SV=1	Q9HBJ7	104'158.6	kGILENqGGk	K	G
Four-jointed box protein 1 OS=Homo sapiens OX=9606 GN=FJX1 PE=2 SV=1	Q86VR8	48'507.5	sGGPAPAPR	R	F
Four-jointed box protein 1 OS=Homo sapiens OX=9606 GN=FJX1 PE=2 SV=1	Q86VR8	48'507.5	tELPASRPPEDR	R	L
Microtubule-associated protein 1A OS=Homo sapiens OX=9606 GN=MAP1A PE=1 SV=6	P78559	305'486.4	aLALAPGPPTR	R	T
Microtubule-associated protein 1A OS=Homo sapiens OX=9606 GN=MAP1A PE=1 SV=6	P78559	305'486.4	dLEQTDkAPEQk	R	H
Microtubule-associated protein 1A OS=Homo sapiens OX=9606 GN=MAP1A PE=1 SV=6	P78559	305'486.4	dTAIYQk	K	D
Microtubule-associated protein 1A OS=Homo sapiens OX=9606 GN=MAP1A PE=1 SV=6	P78559	305'486.4	eLSSPISPk	K	S
Microtubule-associated protein 1A OS=Homo sapiens OX=9606 GN=MAP1A PE=1 SV=6	P78559	305'486.4	eTSLDVSSk	K	Q
Microtubule-associated protein 1A OS=Homo sapiens OX=9606 GN=MAP1A PE=1 SV=6	P78559	305'486.4	gAWPEGAER	R	S
Microtubule-associated protein 1A OS=Homo sapiens OX=9606 GN=MAP1A PE=1 SV=6	P78559	305'486.4	gREDVALEQDTYWR	R	E
Microtubule-associated protein 1A OS=Homo sapiens OX=9606 GN=MAP1A PE=1 SV=6	P78559	305'486.4	lEALLEk	K	T
Microtubule-associated protein 1A OS=Homo sapiens OX=9606 GN=MAP1A PE=1 SV=6	P78559	305'486.4	qLSPESLGTLQFGELNLGk	K	E
Microtubule-associated protein 1A OS=Homo sapiens OX=9606 GN=MAP1A PE=1 SV=6	P78559	305'486.4	rEEVVEEGAk	K	E
Microtubule-associated protein 1A OS=Homo sapiens OX=9606 GN=MAP1A PE=1 SV=6	P78559	305'486.4	sPcGLTEQYLHk	K	D
Microtubule-associated protein 1A OS=Homo sapiens OX=9606 GN=MAP1A PE=1 SV=6	P78559	305'486.4	VPPPRSPQAQEAPVNIDE	K	G
Microtubule-associated protein 1A OS=Homo sapiens OX=9606 GN=MAP1A PE=1 SV=6	P78559	305'486.4	vPSAPGQESPIPDPk	R	L
Complement factor H-related protein 1 OS=Homo sapiens OX=9606 GN=CFHR1 PE=1 SV=2	Q03591	37'650.4	cLHPcVISR	K	E
Complement factor H-related protein 1 OS=Homo sapiens OX=9606 GN=CFHR1 PE=1 SV=2	Q03591	37'650.4	cQNLYQLEGNk	Q	R
Complement factor H-related protein 1 OS=Homo sapiens OX=9606 GN=CFHR1 PE=1 SV=2	Q03591	37'650.4	eATFcDFPk	G	I
Complement factor H-related protein 1 OS=Homo sapiens OX=9606 GN=CFHR1 PE=1 SV=2	Q03591	37'650.4	eImENYNIALR	R	W
Complement factor H-related protein 1 OS=Homo sapiens OX=9606 GN=CFHR1 PE=1 SV=2	Q03591	37'650.4	gWSTPPk	R	C
Complement factor H-related protein 1 OS=Homo sapiens OX=9606 GN=CFHR1 PE=1 SV=2	Q03591	37'650.4	HGILYDEEk	N	Y
Complement factor H-related protein 1 OS=Homo sapiens OX=9606 GN=CFHR1 PE=1 SV=2	Q03591	37'650.4	INHGILYDEEk	K	Y
Complement factor H-related protein 1 OS=Homo sapiens OX=9606 GN=CFHR1 PE=1 SV=2	Q03591	37'650.4	iTcTEEGWSPTPk	R	C
Complement factor H-related protein 1 OS=Homo sapiens OX=9606 GN=CFHR1 PE=1 SV=2	Q03591	37'650.4	lEYPTcAk	K	-
Complement factor H-related protein 1 OS=Homo sapiens OX=9606 GN=CFHR1 PE=1 SV=2	Q03591	37'650.4	lQNNENNIScVER	R	G
Complement factor H-related protein 1 OS=Homo sapiens OX=9606 GN=CFHR1 PE=1 SV=2	Q03591	37'650.4	nGQWSEPPk	R	C
Complement factor H-related protein 1 OS=Homo sapiens OX=9606 GN=CFHR1 PE=1 SV=2	Q03591	37'650.4	NHGILYDEEk	I	Y
Complement factor H-related protein 1 OS=Homo sapiens OX=9606 GN=CFHR1 PE=1 SV=2	Q03591	37'650.4	QcQNLYQLEGNkR	Y	I
Complement factor H-related protein 1 OS=Homo sapiens OX=9606 GN=CFHR1 PE=1 SV=2	Q03591	37'650.4	STDTScVNPPTVQNAH	R	I
Complement factor H-related protein 1 OS=Homo sapiens OX=9606 GN=CFHR1 PE=1 SV=2	Q03591	37'650.4	sTDTScVNPPTVQNAHILSR	R	Q
Complement factor H-related protein 1 OS=Homo sapiens OX=9606 GN=CFHR1 PE=1 SV=2	Q03591	37'650.4	SVYAPASSVEYQcQNLYQLEGNkR	L	I
Complement factor H-related protein 1 OS=Homo sapiens OX=9606 GN=CFHR1 PE=1 SV=2	Q03591	37'650.4	TGESAEFVck	R	R
Complement factor H-related protein 1 OS=Homo sapiens OX=9606 GN=CFHR1 PE=1 SV=2	Q03591	37'650.4	tTcWDGk	R	L
Complement factor H-related protein 1 OS=Homo sapiens OX=9606 GN=CFHR1 PE=1 SV=2	Q03591	37'650.4	TTcWDGkLEYPTcA	R	K
Complement factor H-related protein 1 OS=Homo sapiens OX=9606 GN=CFHR1 PE=1 SV=2	Q03591	37'650.4	tTcWDGkLEYPTcAk	R	-
Complement factor H-related protein 1 OS=Homo sapiens OX=9606 GN=CFHR1 PE=1 SV=2	Q03591	37'650.4	YNFVSPSk	E	S
Complement factor H-related protein 1 OS=Homo sapiens OX=9606 GN=CFHR1 PE=1 SV=2	Q03591	37'650.4	YQcQNLYQLEGNk	E	R
Complement factor H-related protein 1 OS=Homo sapiens OX=9606 GN=CFHR1 PE=1 SV=2	Q03591	37'650.4	YQLEGNkR	L	I
Glucocorticoid-induced transcript 1 protein OS=Homo sapiens OX=9606 GN=GLCCI1 PE=1 SV=1	Q86VQ1	58'023.5	VEGISPELEk	N	V
Glucocorticoid-induced transcript 1 protein OS=Homo sapiens OX=9606 GN=GLCCI1 PE=1 SV=1	Q86VQ1	58'023.5	VSFTSLSDDTSTAGSMEAS	R	V
Sushi repeat-containing protein SRPX OS=Homo sapiens OX=9606 GN=SRPX PE=1 SV=1	P78539	51'572.9	cVDGAYFNSR	K	C
Sushi repeat-containing protein SRPX OS=Homo sapiens OX=9606 GN=SRPX PE=1 SV=1	P78539	51'572.9	dTADGILTDVILk	R	G
Sushi repeat-containing protein SRPX OS=Homo sapiens OX=9606 GN=SRPX PE=1 SV=1	P78539	51'572.9	FScIGGYELQGSPAR	E	V
Sushi repeat-containing protein SRPX OS=Homo sapiens OX=9606 GN=SRPX PE=1 SV=1	P78539	51'572.9	YYcSPGYTLk	E	G
Interleukin-1 receptor type 1 OS=Homo sapiens OX=9606 GN=IL1R1 PE=1 SV=1	P14778	65'404.0	lPVAGDGGLVcPYMEFFk	K	N
Interleukin-1 receptor type 1 OS=Homo sapiens OX=9606 GN=IL1R1 PE=1 SV=1	P14778	65'404.0	tPVSTEQASR	K	I
DNA-dependent protein kinase catalytic subunit OS=Homo sapiens OX=9606 GN=PRKDC PE=1 SV=3	P78527	469'095.5	eLSIAIR	K	G
DNA-dependent protein kinase catalytic subunit OS=Homo sapiens OX=9606 GN=PRKDC PE=1 SV=3	P78527	469'095.5	GLGQEcVL	R	S
Syndecan-2 OS=Homo sapiens OX=9606 GN=SDC2 PE=1 SV=2	P34741	22'160.9	hSDSLFk	K	R
Syndecan-2 OS=Homo sapiens OX=9606 GN=SDC2 PE=1 SV=2	P34741	22'160.9	kmDPAEEDTNVYTEk	R	H
Reelin OS=Homo sapiens OX=9606 GN=RELN PE=1 SV=3	P78509	388'385.0	aPSSQNWLTVNGGk	R	L
Reelin OS=Homo sapiens OX=9606 GN=RELN PE=1 SV=3	P78509	388'385.0	cIcDPGYSGPTck	K	I
Reelin OS=Homo sapiens OX=9606 GN=RELN PE=1 SV=3	P78509	388'385.0	cSGSVSQPSVFFPTk	K	G
Reelin OS=Homo sapiens OX=9606 GN=RELN PE=1 SV=3	P78509	388'385.0	cSGSVSQPSVFFPTkG	K	W
Reelin OS=Homo sapiens OX=9606 GN=RELN PE=1 SV=3	P78509	388'385.0	dDFNGnLHPDLWPEVYGAER	K	G
Reelin OS=Homo sapiens OX=9606 GN=RELN PE=1 SV=3	P78509	388'385.0	dFTQAQR	K	V
Reelin OS=Homo sapiens OX=9606 GN=RELN PE=1 SV=3	P78509	388'385.0	dLDLSHAR	R	F
Reelin OS=Homo sapiens OX=9606 GN=RELN PE=1 SV=3	P78509	388'385.0	dNFESAR	K	V
Reelin OS=Homo sapiens OX=9606 GN=RELN PE=1 SV=3	P78509	388'385.0	DSPDGVMLcGSHDGR	C	E
Reelin OS=Homo sapiens OX=9606 GN=RELN PE=1 SV=3	P78509	388'385.0	eGcYPASAGk	K	G
Reelin OS=Homo sapiens OX=9606 GN=RELN PE=1 SV=3	P78509	388'385.0	EHITLDTLSYSSYk	K	V
Reelin OS=Homo sapiens OX=9606 GN=RELN PE=1 SV=3	P78509	388'385.0	eLIIQPGYmmQFk	R	I
Reelin OS=Homo sapiens OX=9606 GN=RELN PE=1 SV=3	P78509	388'385.0	eQcIcDPGYSGPNcYLTHTLk	R	T
Reelin OS=Homo sapiens OX=9606 GN=RELN PE=1 SV=3	P78509	388'385.0	fcDSPDGVmLcGSHDGR	R	E
Reelin OS=Homo sapiens OX=9606 GN=RELN PE=1 SV=3	P78509	388'385.0	FSYSDPSIIVLYAk	R	N
Reelin OS=Homo sapiens OX=9606 GN=RELN PE=1 SV=3	P78509	388'385.0	fVYLELPAAAk	R	T
Reelin OS=Homo sapiens OX=9606 GN=RELN PE=1 SV=3	P78509	388'385.0	gAEVSFGcGVLASGk	R	A
Reelin OS=Homo sapiens OX=9606 GN=RELN PE=1 SV=3	P78509	388'385.0	gENVQFQWk	K	Q
Reelin OS=Homo sapiens OX=9606 GN=RELN PE=1 SV=3	P78509	388'385.0	gHGDcLR	R	E
Reelin OS=Homo sapiens OX=9606 GN=RELN PE=1 SV=3	P78509	388'385.0	gIcDAGR	R	C
Reelin OS=Homo sapiens OX=9606 GN=RELN PE=1 SV=3	P78509	388'385.0	gNLNGETIk	R	S
Reelin OS=Homo sapiens OX=9606 GN=RELN PE=1 SV=3	P78509	388'385.0	hDGLDQNDWAIDNVLISGSADQR	R	T
Reelin OS=Homo sapiens OX=9606 GN=RELN PE=1 SV=3	P78509	388'385.0	iAFDMFmEDk	R	T
Reelin OS=Homo sapiens OX=9606 GN=RELN PE=1 SV=3	P78509	388'385.0	iISVELPGDAk	R	Q
Reelin OS=Homo sapiens OX=9606 GN=RELN PE=1 SV=3	P78509	388'385.0	iLVSDTFNk	R	W
Reelin OS=Homo sapiens OX=9606 GN=RELN PE=1 SV=3	P78509	388'385.0	iTGAQVGTGcGTLNDGk	K	S
Reelin OS=Homo sapiens OX=9606 GN=RELN PE=1 SV=3	P78509	388'385.0	iTIPLPNAALTR	R	N
Reelin OS=Homo sapiens OX=9606 GN=RELN PE=1 SV=3	P78509	388'385.0	iTIQLPDHVSSSATQFR	R	W
Reelin OS=Homo sapiens OX=9606 GN=RELN PE=1 SV=3	P78509	388'385.0	ITLPLPPYTR	R	S
Reelin OS=Homo sapiens OX=9606 GN=RELN PE=1 SV=3	P78509	388'385.0	iTYPLPESLVGNPVR	R	F
Reelin OS=Homo sapiens OX=9606 GN=RELN PE=1 SV=3	P78509	388'385.0	kEHITLDTLSYSSYk	R	V
Reelin OS=Homo sapiens OX=9606 GN=RELN PE=1 SV=3	P78509	388'385.0	kLcTPSmDTTGYGNLR	R	F
Reelin OS=Homo sapiens OX=9606 GN=RELN PE=1 SV=3	P78509	388'385.0	LcTPSmDTTGYGNLR	K	F
Reelin OS=Homo sapiens OX=9606 GN=RELN PE=1 SV=3	P78509	388'385.0	LHLcGSVR	K	F
Reelin OS=Homo sapiens OX=9606 GN=RELN PE=1 SV=3	P78509	388'385.0	mPVcGSTGDALVFIEk	K	A
Reelin OS=Homo sapiens OX=9606 GN=RELN PE=1 SV=3	P78509	388'385.0	nPDFLkDDFEGQLESDR	K	F
Reelin OS=Homo sapiens OX=9606 GN=RELN PE=1 SV=3	P78509	388'385.0	NYLVPQcLPADPk	W	C
Reelin OS=Homo sapiens OX=9606 GN=RELN PE=1 SV=3	P78509	388'385.0	qAATkPLDLTR	R	A
Reelin OS=Homo sapiens OX=9606 GN=RELN PE=1 SV=3	P78509	388'385.0	qAVTQDLDLR	R	G
Reelin OS=Homo sapiens OX=9606 GN=RELN PE=1 SV=3	P78509	388'385.0	qLITSFLDSSQSR	R	F
Reelin OS=Homo sapiens OX=9606 GN=RELN PE=1 SV=3	P78509	388'385.0	QSWAIDHVYIGEAcPk	K	L
Reelin OS=Homo sapiens OX=9606 GN=RELN PE=1 SV=3	P78509	388'385.0	SGTSLIFk	K	G
Reelin OS=Homo sapiens OX=9606 GN=RELN PE=1 SV=3	P78509	388'385.0	sLYFnGPGk	K	R
Reelin OS=Homo sapiens OX=9606 GN=RELN PE=1 SV=3	P78509	388'385.0	sPADAGPVGR	R	I
Reelin OS=Homo sapiens OX=9606 GN=RELN PE=1 SV=3	P78509	388'385.0	sVLSTcR	K	A
Reelin OS=Homo sapiens OX=9606 GN=RELN PE=1 SV=3	P78509	388'385.0	tSVNEHWLFHDDcTVER	K	F
Reelin OS=Homo sapiens OX=9606 GN=RELN PE=1 SV=3	P78509	388'385.0	tVMLDTFSSAPVPQHER	R	S
Reelin OS=Homo sapiens OX=9606 GN=RELN PE=1 SV=3	P78509	388'385.0	tVPLDTR	R	N
Reelin OS=Homo sapiens OX=9606 GN=RELN PE=1 SV=3	P78509	388'385.0	vIVLLPQk	R	T
Reelin OS=Homo sapiens OX=9606 GN=RELN PE=1 SV=3	P78509	388'385.0	VPSLVSVVINPELQTPATk	K	F
Reelin OS=Homo sapiens OX=9606 GN=RELN PE=1 SV=3	P78509	388'385.0	VSFGcGVLASGk	E	A
Reelin OS=Homo sapiens OX=9606 GN=RELN PE=1 SV=3	P78509	388'385.0	vSYNVPLEAR	R	M
Reelin OS=Homo sapiens OX=9606 GN=RELN PE=1 SV=3	P78509	388'385.0	WIQESSSQk	R	N
Reelin OS=Homo sapiens OX=9606 GN=RELN PE=1 SV=3	P78509	388'385.0	yIALEIPLk	R	A
Reelin OS=Homo sapiens OX=9606 GN=RELN PE=1 SV=3	P78509	388'385.0	yTPHmDNQVk	K	L
Protein jagged-1 OS=Homo sapiens OX=9606 GN=JAG1 PE=1 SV=3	P78504	133'796.0	cIcPPGYAGDHcER	R	D
Protein jagged-1 OS=Homo sapiens OX=9606 GN=JAG1 PE=1 SV=3	P78504	133'796.0	cLSDPcHNRGSck	A	E
Protein jagged-1 OS=Homo sapiens OX=9606 GN=JAG1 PE=1 SV=3	P78504	133'796.0	cTRDEcDTYFk	K	V
Protein jagged-1 OS=Homo sapiens OX=9606 GN=JAG1 PE=1 SV=3	P78504	133'796.0	cVcPPGHSGAk	R	C
Protein jagged-1 OS=Homo sapiens OX=9606 GN=JAG1 PE=1 SV=3	P78504	133'796.0	dEcDTYFk	R	V
Protein jagged-1 OS=Homo sapiens OX=9606 GN=JAG1 PE=1 SV=3	P78504	133'796.0	dLVnGYR	R	C
Protein jagged-1 OS=Homo sapiens OX=9606 GN=JAG1 PE=1 SV=3	P78504	133'796.0	iIDLVSk	K	R
Protein jagged-1 OS=Homo sapiens OX=9606 GN=JAG1 PE=1 SV=3	P78504	133'796.0	qNTGVAHFEYQIR	K	V
Protein jagged-1 OS=Homo sapiens OX=9606 GN=JAG1 PE=1 SV=3	P78504	133'796.0	sSSLQPVk	R	T
Ras GTPase-activating-like protein IQGAP3 OS=Homo sapiens OX=9606 GN=IQGAP3 PE=1 SV=2	Q86VI3	184'701.7	tALQEEIk	K	S
Ras GTPase-activating-like protein IQGAP3 OS=Homo sapiens OX=9606 GN=IQGAP3 PE=1 SV=2	Q86VI3	184'701.7	VLAVSLInEALDk	R	G
Putative 60S ribosomal protein L13a protein RPL13AP3 OS=Homo sapiens OX=9606 GN=RPL13AP3 PE=5 SV=1	Q6NVV1	12'135.0	RmVVPAALk	K	V
Putative 60S ribosomal protein L13a protein RPL13AP3 OS=Homo sapiens OX=9606 GN=RPL13AP3 PE=5 SV=1	Q6NVV1	12'135.0	yQAVTATLEEk	K	R
FRAS1-related extracellular matrix protein 1 OS=Homo sapiens OX=9606 GN=FREM1 PE=1 SV=3	Q5H8C1	244'156.3	aGIPNQIPk	R	A
FRAS1-related extracellular matrix protein 1 OS=Homo sapiens OX=9606 GN=FREM1 PE=1 SV=3	Q5H8C1	244'156.3	lTPQVFDcHFLPNEVk	K	Y
FRAS1-related extracellular matrix protein 1 OS=Homo sapiens OX=9606 GN=FREM1 PE=1 SV=3	Q5H8C1	244'156.3	QPAnPHqk	K	H
Corticotropin-releasing factor-binding protein OS=Homo sapiens OX=9606 GN=CRHBP PE=1 SV=2	P24387	36'145.3	eLAGEQPYR	R	R
Corticotropin-releasing factor-binding protein OS=Homo sapiens OX=9606 GN=CRHBP PE=1 SV=2	P24387	36'145.3	ISDLTLGHVNGLqLk	K	K
Corticotropin-releasing factor-binding protein OS=Homo sapiens OX=9606 GN=CRHBP PE=1 SV=2	P24387	36'145.3	SIIYPVVIk	F	I
Corticotropin-releasing factor-binding protein OS=Homo sapiens OX=9606 GN=CRHBP PE=1 SV=2	P24387	36'145.3	tDPNLFPcNVISQTPNGk	K	F
Corticotropin-releasing factor-binding protein OS=Homo sapiens OX=9606 GN=CRHBP PE=1 SV=2	P24387	36'145.3	vGcDNTVVR	K	M
Corticotropin-releasing factor-binding protein OS=Homo sapiens OX=9606 GN=CRHBP PE=1 SV=2	P24387	36'145.3	VHEPGnGFTLTIk	R	T
Scavenger receptor cysteine-rich type 1 protein M130 OS=Homo sapiens OX=9606 GN=CD163 PE=1 SV=2	Q86VB7	125'447.4	amSIPmWVDNVQcPk	K	G
Scavenger receptor cysteine-rich type 1 protein M130 OS=Homo sapiens OX=9606 GN=CD163 PE=1 SV=2	Q86VB7	125'447.4	AVSVIcNQLGcPTAIk	E	A
Scavenger receptor cysteine-rich type 1 protein M130 OS=Homo sapiens OX=9606 GN=CD163 PE=1 SV=2	Q86VB7	125'447.4	cAGTVEVEIQR	R	L
Scavenger receptor cysteine-rich type 1 protein M130 OS=Homo sapiens OX=9606 GN=CD163 PE=1 SV=2	Q86VB7	125'447.4	cGVALSTPGGAR	K	F
Scavenger receptor cysteine-rich type 1 protein M130 OS=Homo sapiens OX=9606 GN=CD163 PE=1 SV=2	Q86VB7	125'447.4	cNQLGcPTAIk	I	A
Scavenger receptor cysteine-rich type 1 protein M130 OS=Homo sapiens OX=9606 GN=CD163 PE=1 SV=2	Q86VB7	125'447.4	cPSSPWEk	Q	R
Scavenger receptor cysteine-rich type 1 protein M130 OS=Homo sapiens OX=9606 GN=CD163 PE=1 SV=2	Q86VB7	125'447.4	cQQLGcGPALk	V	A
Scavenger receptor cysteine-rich type 1 protein M130 OS=Homo sapiens OX=9606 GN=CD163 PE=1 SV=2	Q86VB7	125'447.4	dVGVVcSR	R	Y
Scavenger receptor cysteine-rich type 1 protein M130 OS=Homo sapiens OX=9606 GN=CD163 PE=1 SV=2	Q86VB7	125'447.4	eADVVcR	K	Q
Scavenger receptor cysteine-rich type 1 protein M130 OS=Homo sapiens OX=9606 GN=CD163 PE=1 SV=2	Q86VB7	125'447.4	eAEFGQGTGPIWLNEVk	K	C
Scavenger receptor cysteine-rich type 1 protein M130 OS=Homo sapiens OX=9606 GN=CD163 PE=1 SV=2	Q86VB7	125'447.4	FGQGTGPIWLNEVk	E	C
Scavenger receptor cysteine-rich type 1 protein M130 OS=Homo sapiens OX=9606 GN=CD163 PE=1 SV=2	Q86VB7	125'447.4	gADLSLR	K	L
Scavenger receptor cysteine-rich type 1 protein M130 OS=Homo sapiens OX=9606 GN=CD163 PE=1 SV=2	Q86VB7	125'447.4	gnGQIWR	K	H
Scavenger receptor cysteine-rich type 1 protein M130 OS=Homo sapiens OX=9606 GN=CD163 PE=1 SV=2	Q86VB7	125'447.4	gPDTLWQcPSSPWEk	K	R
Scavenger receptor cysteine-rich type 1 protein M130 OS=Homo sapiens OX=9606 GN=CD163 PE=1 SV=2	Q86VB7	125'447.4	GPIWLNEVk	T	C
Scavenger receptor cysteine-rich type 1 protein M130 OS=Homo sapiens OX=9606 GN=CD163 PE=1 SV=2	Q86VB7	125'447.4	HNcDHAEDAGVIcSk	K	G
Scavenger receptor cysteine-rich type 1 protein M130 OS=Homo sapiens OX=9606 GN=CD163 PE=1 SV=2	Q86VB7	125'447.4	hYcNHNEDAGVTcSDGSDLELR	K	L
Scavenger receptor cysteine-rich type 1 protein M130 OS=Homo sapiens OX=9606 GN=CD163 PE=1 SV=2	Q86VB7	125'447.4	iNPASLDk	K	A
Scavenger receptor cysteine-rich type 1 protein M130 OS=Homo sapiens OX=9606 GN=CD163 PE=1 SV=2	Q86VB7	125'447.4	lEVFYnGAWGTVGk	R	S
Scavenger receptor cysteine-rich type 1 protein M130 OS=Homo sapiens OX=9606 GN=CD163 PE=1 SV=2	Q86VB7	125'447.4	lQEGPTScSGR	R	V
Scavenger receptor cysteine-rich type 1 protein M130 OS=Homo sapiens OX=9606 GN=CD163 PE=1 SV=2	Q86VB7	125'447.4	lTSEASR	R	E
Scavenger receptor cysteine-rich type 1 protein M130 OS=Homo sapiens OX=9606 GN=CD163 PE=1 SV=2	Q86VB7	125'447.4	lVDGENk	R	C
Scavenger receptor cysteine-rich type 1 protein M130 OS=Homo sapiens OX=9606 GN=CD163 PE=1 SV=2	Q86VB7	125'447.4	lVDGVTEcSGR	R	L
Scavenger receptor cysteine-rich type 1 protein M130 OS=Homo sapiens OX=9606 GN=CD163 PE=1 SV=2	Q86VB7	125'447.4	lVGGDIPcSGR	R	V
Scavenger receptor cysteine-rich type 1 protein M130 OS=Homo sapiens OX=9606 GN=CD163 PE=1 SV=2	Q86VB7	125'447.4	lVnGGGR	R	C
Scavenger receptor cysteine-rich type 1 protein M130 OS=Homo sapiens OX=9606 GN=CD163 PE=1 SV=2	Q86VB7	125'447.4	nWQWGGLTcDHYEEAk	K	I
Scavenger receptor cysteine-rich type 1 protein M130 OS=Homo sapiens OX=9606 GN=CD163 PE=1 SV=2	Q86VB7	125'447.4	PIWLNEVk	G	C
Scavenger receptor cysteine-rich type 1 protein M130 OS=Homo sapiens OX=9606 GN=CD163 PE=1 SV=2	Q86VB7	125'447.4	qLGcADk	R	G
Scavenger receptor cysteine-rich type 1 protein M130 OS=Homo sapiens OX=9606 GN=CD163 PE=1 SV=2	Q86VB7	125'447.4	qLGcGSALk	R	T
Scavenger receptor cysteine-rich type 1 protein M130 OS=Homo sapiens OX=9606 GN=CD163 PE=1 SV=2	Q86VB7	125'447.4	qLGcPTAVTAIGR	K	V
Scavenger receptor cysteine-rich type 1 protein M130 OS=Homo sapiens OX=9606 GN=CD163 PE=1 SV=2	Q86VB7	125'447.4	sSMSETTVGVVcR	K	Q
Scavenger receptor cysteine-rich type 1 protein M130 OS=Homo sapiens OX=9606 GN=CD163 PE=1 SV=2	Q86VB7	125'447.4	SVIcNQLGcPTAIk	V	A
Scavenger receptor cysteine-rich type 1 protein M130 OS=Homo sapiens OX=9606 GN=CD163 PE=1 SV=2	Q86VB7	125'447.4	TSYQVYSk	K	I
Scavenger receptor cysteine-rich type 1 protein M130 OS=Homo sapiens OX=9606 GN=CD163 PE=1 SV=2	Q86VB7	125'447.4	TWITcDNk	E	I
Runt-related transcription factor 3 OS=Homo sapiens OX=9606 GN=RUNX3 PE=1 SV=2	Q13761	44'355.4	FTPPSPAFPcGGGGGk	R	M
Runt-related transcription factor 3 OS=Homo sapiens OX=9606 GN=RUNX3 PE=1 SV=2	Q13761	44'355.4	GENSGALSAQAAVGPGGR	M	A
Runt-related transcription factor 3 OS=Homo sapiens OX=9606 GN=RUNX3 PE=1 SV=2	Q13761	44'355.4	kTLPVAFk	N	V
Calcyclin-binding protein OS=Homo sapiens OX=9606 GN=CACYBP PE=1 SV=2	Q9HB71	26'210.3	dALTAEk	R	S
Calcyclin-binding protein OS=Homo sapiens OX=9606 GN=CACYBP PE=1 SV=2	Q9HB71	26'210.3	sFDLLVk	R	N
Calcyclin-binding protein OS=Homo sapiens OX=9606 GN=CACYBP PE=1 SV=2	Q9HB71	26'210.3	skIETEIk	K	N
Calcyclin-binding protein OS=Homo sapiens OX=9606 GN=CACYBP PE=1 SV=2	Q9HB71	26'210.3	wDYLTQVEk	R	E
Guanine nucleotide-binding protein subunit beta-4 OS=Homo sapiens OX=9606 GN=GNB4 PE=1 SV=3	Q9HAV0	37'567.8	aGVLAGHDNR	R	V
Guanine nucleotide-binding protein subunit beta-4 OS=Homo sapiens OX=9606 GN=GNB4 PE=1 SV=3	Q9HAV0	37'567.8	lLVSASQDGk	R	L
Guanine nucleotide-binding protein subunit beta-4 OS=Homo sapiens OX=9606 GN=GNB4 PE=1 SV=3	Q9HAV0	37'567.8	qEAEQLR	R	N
CD166 antigen OS=Homo sapiens OX=9606 GN=ALCAM PE=1 SV=2	Q13740	65'103.8	aDIQmPFTcSVTYYGPSGQk	K	T
CD166 antigen OS=Homo sapiens OX=9606 GN=ALCAM PE=1 SV=2	Q13740	65'103.8	aLFLETEQLk	K	K
CD166 antigen OS=Homo sapiens OX=9606 GN=ALCAM PE=1 SV=2	Q13740	65'103.8	aLFLETEQLkk	K	L
CD166 antigen OS=Homo sapiens OX=9606 GN=ALCAM PE=1 SV=2	Q13740	65'103.8	ekVNDQAk	R	L
CD166 antigen OS=Homo sapiens OX=9606 GN=ALCAM PE=1 SV=2	Q13740	65'103.8	emDPVTQLYTmTSTLEYk	K	T
CD166 antigen OS=Homo sapiens OX=9606 GN=ALCAM PE=1 SV=2	Q13740	65'103.8	ESLTLIVEGkPQIk	R	M
CD166 antigen OS=Homo sapiens OX=9606 GN=ALCAM PE=1 SV=2	Q13740	65'103.8	FLFYLPGQPEGIR	E	S
CD166 antigen OS=Homo sapiens OX=9606 GN=ALCAM PE=1 SV=2	Q13740	65'103.8	FVcmLVTEDNVFEAPTIVk	R	V
CD166 antigen OS=Homo sapiens OX=9606 GN=ALCAM PE=1 SV=2	Q13740	65'103.8	GWYTVNSAYGDTIIIPcR	L	L
CD166 antigen OS=Homo sapiens OX=9606 GN=ALCAM PE=1 SV=2	Q13740	65'103.8	kSVQYDDVPEYk	K	D
CD166 antigen OS=Homo sapiens OX=9606 GN=ALCAM PE=1 SV=2	Q13740	65'103.8	kTDPSGLSk	K	T
CD166 antigen OS=Homo sapiens OX=9606 GN=ALCAM PE=1 SV=2	Q13740	65'103.8	lDVPQNLmFGk	R	W
CD166 antigen OS=Homo sapiens OX=9606 GN=ALCAM PE=1 SV=2	Q13740	65'103.8	LFYLPGQPEGIR	F	S
CD166 antigen OS=Homo sapiens OX=9606 GN=ALCAM PE=1 SV=2	Q13740	65'103.8	qIGDALPVScTISASR	R	N
CD166 antigen OS=Homo sapiens OX=9606 GN=ALCAM PE=1 SV=2	Q13740	65'103.8	qPSkPEIVSk	K	A
CD166 antigen OS=Homo sapiens OX=9606 GN=ALCAM PE=1 SV=2	Q13740	65'103.8	QVTIQVLPPk	E	N
CD166 antigen OS=Homo sapiens OX=9606 GN=ALCAM PE=1 SV=2	Q13740	65'103.8	sSNTYTLTDVR	R	R
CD166 antigen OS=Homo sapiens OX=9606 GN=ALCAM PE=1 SV=2	Q13740	65'103.8	SSNTYTLTDVRR	R	N
CD166 antigen OS=Homo sapiens OX=9606 GN=ALCAM PE=1 SV=2	Q13740	65'103.8	sVQYDDVPEYk	K	D
CD166 antigen OS=Homo sapiens OX=9606 GN=ALCAM PE=1 SV=2	Q13740	65'103.8	sVQYDDVPEYkDR	K	L
CD166 antigen OS=Homo sapiens OX=9606 GN=ALCAM PE=1 SV=2	Q13740	65'103.8	SVTYYGPSGQk	C	T
CD166 antigen OS=Homo sapiens OX=9606 GN=ALCAM PE=1 SV=2	Q13740	65'103.8	TcSVTYYGPSGQk	F	T
CD166 antigen OS=Homo sapiens OX=9606 GN=ALCAM PE=1 SV=2	Q13740	65'103.8	tDPSGLSk	K	T
CD166 antigen OS=Homo sapiens OX=9606 GN=ALCAM PE=1 SV=2	Q13740	65'103.8	VTYYGPSGQk	S	T
Sodium/potassium-transporting ATPase subunit alpha-4 OS=Homo sapiens OX=9606 GN=ATP1A4 PE=1 SV=3	Q13733	114'170.4	FIEQSYSSVAEmR	K	E
Sodium/potassium-transporting ATPase subunit alpha-4 OS=Homo sapiens OX=9606 GN=ATP1A4 PE=1 SV=3	Q13733	114'170.4	lIIVEGcQR	K	L
Sodium/potassium-transporting ATPase subunit alpha-4 OS=Homo sapiens OX=9606 GN=ATP1A4 PE=1 SV=3	Q13733	114'170.4	vAEIPFNSTNk	K	Y
Transmembrane protein 51 OS=Homo sapiens OX=9606 GN=TMEM51 PE=1 SV=1	Q9NW97	27'759.7	aPDTRPPD	K	-
Transmembrane protein 51 OS=Homo sapiens OX=9606 GN=TMEM51 PE=1 SV=1	Q9NW97	27'759.7	tEVGGGILk	K	S
HLA class II histocompatibility antigen, DP beta 1 chain OS=Homo sapiens OX=9606 GN=HLA-DPB1 PE=1 SV=1	P04440	29'158.7	aTPENYLFQGR	R	Q
HLA class II histocompatibility antigen, DP beta 1 chain OS=Homo sapiens OX=9606 GN=HLA-DPB1 PE=1 SV=1	P04440	29'158.7	FDSDVGEFR	R	A
HLA class II histocompatibility antigen, DP beta 1 chain OS=Homo sapiens OX=9606 GN=HLA-DPB1 PE=1 SV=1	P04440	29'158.7	hNYELGGPmTLQR	R	R
HLA class II histocompatibility antigen, DP beta 1 chain OS=Homo sapiens OX=9606 GN=HLA-DPB1 PE=1 SV=1	P04440	29'158.7	vNVSPSk	R	K
Sperm-associated antigen 5 OS=Homo sapiens OX=9606 GN=SPAG5 PE=1 SV=2	Q96R06	134'423.1	EVSRVLEQVSAQLEEck	Q	G
Sperm-associated antigen 5 OS=Homo sapiens OX=9606 GN=SPAG5 PE=1 SV=2	Q96R06	134'423.1	LASTIADNQEqDLEk	K	T
HLA class I histocompatibility antigen, A alpha chain OS=Homo sapiens OX=9606 GN=HLA-A PE=1 SV=2	P04439	40'840.6	dGEDQTQDTELVETRPAGDGTFQk	R	W
HLA class I histocompatibility antigen, A alpha chain OS=Homo sapiens OX=9606 GN=HLA-A PE=1 SV=2	P04439	40'840.6	dYIALNEDLR	K	S
HLA class I histocompatibility antigen, A alpha chain OS=Homo sapiens OX=9606 GN=HLA-A PE=1 SV=2	P04439	40'840.6	fDSDAASQR	R	M
HLA class I histocompatibility antigen, A alpha chain OS=Homo sapiens OX=9606 GN=HLA-A PE=1 SV=2	P04439	40'840.6	fIAVGYVDDTQFVR	R	F
HLA class I histocompatibility antigen, A alpha chain OS=Homo sapiens OX=9606 GN=HLA-A PE=1 SV=2	P04439	40'840.6	qDAYDGkDYIALNEDLR	R	S
HLA class I histocompatibility antigen, A alpha chain OS=Homo sapiens OX=9606 GN=HLA-A PE=1 SV=2	P04439	40'840.6	sWTAADmAAQITk	R	R
HLA class I histocompatibility antigen, A alpha chain OS=Homo sapiens OX=9606 GN=HLA-A PE=1 SV=2	P04439	40'840.6	TRPAGDGTFQk	E	W
HLA class I histocompatibility antigen, A alpha chain OS=Homo sapiens OX=9606 GN=HLA-A PE=1 SV=2	P04439	40'840.6	vDLGTLR	R	G
HLA class I histocompatibility antigen, A alpha chain OS=Homo sapiens OX=9606 GN=HLA-A PE=1 SV=2	P04439	40'840.6	wAAVVVPSGEEQR	K	Y
HLA class I histocompatibility antigen, A alpha chain OS=Homo sapiens OX=9606 GN=HLA-A PE=1 SV=2	P04439	40'840.6	wEAAHEAEQLR	K	A
HLA class I histocompatibility antigen, A alpha chain OS=Homo sapiens OX=9606 GN=HLA-A PE=1 SV=2	P04439	40'840.6	yLEnGkETLQR	R	T
HLA class I histocompatibility antigen, A alpha chain OS=Homo sapiens OX=9606 GN=HLA-A PE=1 SV=2	P04439	40'840.6	YTcHVQHEGLPk	R	P
Catalase OS=Homo sapiens OX=9606 GN=CAT PE=1 SV=3	P04040	59'756.5	aDVLTTGAGNPVGDk	K	L
Catalase OS=Homo sapiens OX=9606 GN=CAT PE=1 SV=3	P04040	59'756.5	dAQIFIQk	K	K
Catalase OS=Homo sapiens OX=9606 GN=CAT PE=1 SV=3	P04040	59'756.5	dLFNAIATGk	R	Y
Catalase OS=Homo sapiens OX=9606 GN=CAT PE=1 SV=3	P04040	59'756.5	dPASDQmQHWk	R	E
Catalase OS=Homo sapiens OX=9606 GN=CAT PE=1 SV=3	P04040	59'756.5	fNTANDDNVTQVR	R	A
Catalase OS=Homo sapiens OX=9606 GN=CAT PE=1 SV=3	P04040	59'756.5	fSTVAGESGSADTVR	R	D
Catalase OS=Homo sapiens OX=9606 GN=CAT PE=1 SV=3	P04040	59'756.5	fSTVAGESGSADTVRDPR	R	G
Catalase OS=Homo sapiens OX=9606 GN=CAT PE=1 SV=3	P04040	59'756.5	gAGAFGYFEVTHDITk	K	Y
Catalase OS=Homo sapiens OX=9606 GN=CAT PE=1 SV=3	P04040	59'756.5	gIPDGHR	R	H
Catalase OS=Homo sapiens OX=9606 GN=CAT PE=1 SV=3	P04040	59'756.5	gPLLVQDVVFTDEmAHFDR	R	E
Catalase OS=Homo sapiens OX=9606 GN=CAT PE=1 SV=3	P04040	59'756.5	LFAYPDTHR	R	H
Catalase OS=Homo sapiens OX=9606 GN=CAT PE=1 SV=3	P04040	59'756.5	lNVITVGPR	K	G
Catalase OS=Homo sapiens OX=9606 GN=CAT PE=1 SV=3	P04040	59'756.5	lSQEDPDYGIR	R	D
Catalase OS=Homo sapiens OX=9606 GN=CAT PE=1 SV=3	P04040	59'756.5	lVNAnGEAVYck	K	F
Catalase OS=Homo sapiens OX=9606 GN=CAT PE=1 SV=3	P04040	59'756.5	nLSVEDAAR	K	L
Catalase OS=Homo sapiens OX=9606 GN=CAT PE=1 SV=3	P04040	59'756.5	vFEHIGk	K	K
Dipeptidyl peptidase 3 OS=Homo sapiens OX=9606 GN=DPP3 PE=1 SV=2	Q9NY33	82'591.6	aQDPDQLR	R	Q
Dipeptidyl peptidase 3 OS=Homo sapiens OX=9606 GN=DPP3 PE=1 SV=2	Q9NY33	82'591.6	eVDGEGkPYYEVR	K	L
Dipeptidyl peptidase 3 OS=Homo sapiens OX=9606 GN=DPP3 PE=1 SV=2	Q9NY33	82'591.6	gEFEGFVAVVNk	R	A
Dipeptidyl peptidase 3 OS=Homo sapiens OX=9606 GN=DPP3 PE=1 SV=2	Q9NY33	82'591.6	vILGSEAAQQHPEEVR	R	G
Dipeptidyl peptidase 3 OS=Homo sapiens OX=9606 GN=DPP3 PE=1 SV=2	Q9NY33	82'591.6	vLLEAGEGLVTITPTTGSDGRPDAR	R	V
Inter-alpha-trypsin inhibitor heavy chain H5 OS=Homo sapiens OX=9606 GN=ITIH5 PE=2 SV=2	Q86UX2	104'579.2	ANIIFkPTVVQQAR	F	I
Inter-alpha-trypsin inhibitor heavy chain H5 OS=Homo sapiens OX=9606 GN=ITIH5 PE=2 SV=2	Q86UX2	104'579.2	aQALAVSYR	R	F
Inter-alpha-trypsin inhibitor heavy chain H5 OS=Homo sapiens OX=9606 GN=ITIH5 PE=2 SV=2	Q86UX2	104'579.2	AQSWGHSSEQDGLR	E	V
Inter-alpha-trypsin inhibitor heavy chain H5 OS=Homo sapiens OX=9606 GN=ITIH5 PE=2 SV=2	Q86UX2	104'579.2	aSAVIPSk	R	D
Inter-alpha-trypsin inhibitor heavy chain H5 OS=Homo sapiens OX=9606 GN=ITIH5 PE=2 SV=2	Q86UX2	104'579.2	aSAVIPSkDk	R	A
Inter-alpha-trypsin inhibitor heavy chain H5 OS=Homo sapiens OX=9606 GN=ITIH5 PE=2 SV=2	Q86UX2	104'579.2	dHLISVTPDSIR	K	D
Inter-alpha-trypsin inhibitor heavy chain H5 OS=Homo sapiens OX=9606 GN=ITIH5 PE=2 SV=2	Q86UX2	104'579.2	dLPPLPk	K	N
Inter-alpha-trypsin inhibitor heavy chain H5 OS=Homo sapiens OX=9606 GN=ITIH5 PE=2 SV=2	Q86UX2	104'579.2	dSGVTVnGELIGAPAPPnGHk	R	K
Inter-alpha-trypsin inhibitor heavy chain H5 OS=Homo sapiens OX=9606 GN=ITIH5 PE=2 SV=2	Q86UX2	104'579.2	eLLSSWLQSDDEPEkER	K	L
Inter-alpha-trypsin inhibitor heavy chain H5 OS=Homo sapiens OX=9606 GN=ITIH5 PE=2 SV=2	Q86UX2	104'579.2	gAGTQPGPLLk	R	K
Inter-alpha-trypsin inhibitor heavy chain H5 OS=Homo sapiens OX=9606 GN=ITIH5 PE=2 SV=2	Q86UX2	104'579.2	gHQVPVVWk	K	Q
Inter-alpha-trypsin inhibitor heavy chain H5 OS=Homo sapiens OX=9606 GN=ITIH5 PE=2 SV=2	Q86UX2	104'579.2	iAQnGILGDFIIR	R	Y
Inter-alpha-trypsin inhibitor heavy chain H5 OS=Homo sapiens OX=9606 GN=ITIH5 PE=2 SV=2	Q86UX2	104'579.2	iDYPPSSVVQATk	R	T
Inter-alpha-trypsin inhibitor heavy chain H5 OS=Homo sapiens OX=9606 GN=ITIH5 PE=2 SV=2	Q86UX2	104'579.2	kIYnGEEQIDcWFAR	R	N
Inter-alpha-trypsin inhibitor heavy chain H5 OS=Homo sapiens OX=9606 GN=ITIH5 PE=2 SV=2	Q86UX2	104'579.2	lIDGEYk	K	D
Inter-alpha-trypsin inhibitor heavy chain H5 OS=Homo sapiens OX=9606 GN=ITIH5 PE=2 SV=2	Q86UX2	104'579.2	lSLENcGLTR	K	R
Inter-alpha-trypsin inhibitor heavy chain H5 OS=Homo sapiens OX=9606 GN=ITIH5 PE=2 SV=2	Q86UX2	104'579.2	nVVFVLDSSASmVGTk	K	L
Inter-alpha-trypsin inhibitor heavy chain H5 OS=Homo sapiens OX=9606 GN=ITIH5 PE=2 SV=2	Q86UX2	104'579.2	qEEAQSWGHSSEQDGLR	S	V
Inter-alpha-trypsin inhibitor heavy chain H5 OS=Homo sapiens OX=9606 GN=ITIH5 PE=2 SV=2	Q86UX2	104'579.2	RVHEEEDAGSQLIGFYDEIR	R	T
Inter-alpha-trypsin inhibitor heavy chain H5 OS=Homo sapiens OX=9606 GN=ITIH5 PE=2 SV=2	Q86UX2	104'579.2	sYLEITPSR	R	V
Inter-alpha-trypsin inhibitor heavy chain H5 OS=Homo sapiens OX=9606 GN=ITIH5 PE=2 SV=2	Q86UX2	104'579.2	tDVPVRPQk	K	A
Inter-alpha-trypsin inhibitor heavy chain H5 OS=Homo sapiens OX=9606 GN=ITIH5 PE=2 SV=2	Q86UX2	104'579.2	tPLLSDIR	R	I
Inter-alpha-trypsin inhibitor heavy chain H5 OS=Homo sapiens OX=9606 GN=ITIH5 PE=2 SV=2	Q86UX2	104'579.2	tTEENGEk	K	G
Inter-alpha-trypsin inhibitor heavy chain H5 OS=Homo sapiens OX=9606 GN=ITIH5 PE=2 SV=2	Q86UX2	104'579.2	tTEEnGEkGTEIFR	K	A
Inter-alpha-trypsin inhibitor heavy chain H5 OS=Homo sapiens OX=9606 GN=ITIH5 PE=2 SV=2	Q86UX2	104'579.2	vILDGGDR	R	L
Inter-alpha-trypsin inhibitor heavy chain H5 OS=Homo sapiens OX=9606 GN=ITIH5 PE=2 SV=2	Q86UX2	104'579.2	vYQGEITER	K	E
Inter-alpha-trypsin inhibitor heavy chain H5 OS=Homo sapiens OX=9606 GN=ITIH5 PE=2 SV=2	Q86UX2	104'579.2	WGHSSEQDGLR	S	V
Inter-alpha-trypsin inhibitor heavy chain H5 OS=Homo sapiens OX=9606 GN=ITIH5 PE=2 SV=2	Q86UX2	104'579.2	yAFTTVScR	R	M
Inter-alpha-trypsin inhibitor heavy chain H5 OS=Homo sapiens OX=9606 GN=ITIH5 PE=2 SV=2	Q86UX2	104'579.2	YEHSISVRPQQLSGR	K	L
Inter-alpha-trypsin inhibitor heavy chain H5 OS=Homo sapiens OX=9606 GN=ITIH5 PE=2 SV=2	Q86UX2	104'579.2	YVAHSGIGDR	K	S
Glyceraldehyde-3-phosphate dehydrogenase OS=Homo sapiens OX=9606 GN=GAPDH PE=1 SV=3	P04406	36'053.4	aAFNSGk	R	V
Glyceraldehyde-3-phosphate dehydrogenase OS=Homo sapiens OX=9606 GN=GAPDH PE=1 SV=3	P04406	36'053.4	aEnGkLVInGNPITIFQER	K	D
Glyceraldehyde-3-phosphate dehydrogenase OS=Homo sapiens OX=9606 GN=GAPDH PE=1 SV=3	P04406	36'053.4	AGAHLQGGAk	K	R
Glyceraldehyde-3-phosphate dehydrogenase OS=Homo sapiens OX=9606 GN=GAPDH PE=1 SV=3	P04406	36'053.4	DGRGALQNIIPASTGAAk	R	A
Glyceraldehyde-3-phosphate dehydrogenase OS=Homo sapiens OX=9606 GN=GAPDH PE=1 SV=3	P04406	36'053.4	gALQNIIPASTGAAk	R	A
Glyceraldehyde-3-phosphate dehydrogenase OS=Homo sapiens OX=9606 GN=GAPDH PE=1 SV=3	P04406	36'053.4	iISnAScTTNcLAPLAk	K	V
Glyceraldehyde-3-phosphate dehydrogenase OS=Homo sapiens OX=9606 GN=GAPDH PE=1 SV=3	P04406	36'053.4	ISNAScTTNcLAPLAk	I	V
Glyceraldehyde-3-phosphate dehydrogenase OS=Homo sapiens OX=9606 GN=GAPDH PE=1 SV=3	P04406	36'053.4	LISWYDNEFGYSNR	K	V
Glyceraldehyde-3-phosphate dehydrogenase OS=Homo sapiens OX=9606 GN=GAPDH PE=1 SV=3	P04406	36'053.4	LQNIIPASTGAAk	A	A
Glyceraldehyde-3-phosphate dehydrogenase OS=Homo sapiens OX=9606 GN=GAPDH PE=1 SV=3	P04406	36'053.4	qASEGPLk	K	G
Glyceraldehyde-3-phosphate dehydrogenase OS=Homo sapiens OX=9606 GN=GAPDH PE=1 SV=3	P04406	36'053.4	SNAScTTNcLAPLAk	I	V
Glyceraldehyde-3-phosphate dehydrogenase OS=Homo sapiens OX=9606 GN=GAPDH PE=1 SV=3	P04406	36'053.4	tVDGPSGk	K	L
Glyceraldehyde-3-phosphate dehydrogenase OS=Homo sapiens OX=9606 GN=GAPDH PE=1 SV=3	P04406	36'053.4	vGVnGFGR	K	I
Glyceraldehyde-3-phosphate dehydrogenase OS=Homo sapiens OX=9606 GN=GAPDH PE=1 SV=3	P04406	36'053.4	vIISAPSADAPmFVmGVNHEk	R	Y
Glyceraldehyde-3-phosphate dehydrogenase OS=Homo sapiens OX=9606 GN=GAPDH PE=1 SV=3	P04406	36'053.4	vIPELNGk	K	L
Glyceraldehyde-3-phosphate dehydrogenase OS=Homo sapiens OX=9606 GN=GAPDH PE=1 SV=3	P04406	36'053.4	vPTANVSVVDLTcR	R	L
Glyceraldehyde-3-phosphate dehydrogenase OS=Homo sapiens OX=9606 GN=GAPDH PE=1 SV=3	P04406	36'053.4	vVDLmAHmASk	R	-
Glyceraldehyde-3-phosphate dehydrogenase OS=Homo sapiens OX=9606 GN=GAPDH PE=1 SV=3	P04406	36'053.4	vVDLmAHmASkE	R	-
Glyceraldehyde-3-phosphate dehydrogenase OS=Homo sapiens OX=9606 GN=GAPDH PE=1 SV=3	P04406	36'053.4	wGDAGAEYVVESTGVFTTmEk	K	A
Hyaluronan and proteoglycan link protein 4 OS=Homo sapiens OX=9606 GN=HAPLN4 PE=2 SV=1	Q86UW8	42'800.8	aELQGDGPGDASLVLR	R	N
Hyaluronan and proteoglycan link protein 4 OS=Homo sapiens OX=9606 GN=HAPLN4 PE=2 SV=1	Q86UW8	42'800.8	dGSVQYPVNRPR	R	E
Hyaluronan and proteoglycan link protein 4 OS=Homo sapiens OX=9606 GN=HAPLN4 PE=2 SV=1	Q86UW8	42'800.8	lDLEGVVFPYHPR	K	G
Hyaluronan and proteoglycan link protein 4 OS=Homo sapiens OX=9606 GN=HAPLN4 PE=2 SV=1	Q86UW8	42'800.8	VVHVLEGESGSVVVQTAPGQVVSHR	K	G
Hyaluronan and proteoglycan link protein 4 OS=Homo sapiens OX=9606 GN=HAPLN4 PE=2 SV=1	Q86UW8	42'800.8	YEAAAHGHDGVR	H	L
Hyaluronan and proteoglycan link protein 4 OS=Homo sapiens OX=9606 GN=HAPLN4 PE=2 SV=1	Q86UW8	42'800.8	YHYEAAAHGHDGVR	R	L
Semaphorin-3F OS=Homo sapiens OX=9606 GN=SEMA3F PE=2 SV=2	Q13275	88'381.9	aLQLSDR	R	G
Semaphorin-3F OS=Homo sapiens OX=9606 GN=SEMA3F PE=2 SV=2	Q13275	88'381.9	dVnGEcGNFVR	K	L
Semaphorin-3F OS=Homo sapiens OX=9606 GN=SEMA3F PE=2 SV=2	Q13275	88'381.9	dYPDEVINFmR	K	S
Semaphorin-3F OS=Homo sapiens OX=9606 GN=SEMA3F PE=2 SV=2	Q13275	88'381.9	GFNSNANk	R	N
Semaphorin-3F OS=Homo sapiens OX=9606 GN=SEMA3F PE=2 SV=2	Q13275	88'381.9	gLYScTATENNFk	R	H
Semaphorin-3F OS=Homo sapiens OX=9606 GN=SEMA3F PE=2 SV=2	Q13275	88'381.9	icLNDDGGHccLVNk	R	W
Semaphorin-3F OS=Homo sapiens OX=9606 GN=SEMA3F PE=2 SV=2	Q13275	88'381.9	iEEcVLSGk	R	D
Semaphorin-3F OS=Homo sapiens OX=9606 GN=SEMA3F PE=2 SV=2	Q13275	88'381.9	lTTIAVDQVDAADGR	R	Y
Semaphorin-3F OS=Homo sapiens OX=9606 GN=SEMA3F PE=2 SV=2	Q13275	88'381.9	nAVESVQYGVAGSAAFLEcQPR	K	S
Semaphorin-3F OS=Homo sapiens OX=9606 GN=SEMA3F PE=2 SV=2	Q13275	88'381.9	PGTcPGGTFTPSMk	R	S
Semaphorin-3F OS=Homo sapiens OX=9606 GN=SEMA3F PE=2 SV=2	Q13275	88'381.9	sAEAPQSPAVYAR	R	I
Semaphorin-3F OS=Homo sapiens OX=9606 GN=SEMA3F PE=2 SV=2	Q13275	88'381.9	sPEPQDQk	R	K
Semaphorin-3F OS=Homo sapiens OX=9606 GN=SEMA3F PE=2 SV=2	Q13275	88'381.9	sPQATVk	R	W
Semaphorin-3F OS=Homo sapiens OX=9606 GN=SEMA3F PE=2 SV=2	Q13275	88'381.9	SVQYGVAGSAAFLEcQPR	E	S
Semaphorin-3F OS=Homo sapiens OX=9606 GN=SEMA3F PE=2 SV=2	Q13275	88'381.9	tDQYNSR	R	W
Semaphorin-3F OS=Homo sapiens OX=9606 GN=SEMA3F PE=2 SV=2	Q13275	88'381.9	tEQGLLLR	R	A
Semaphorin-3F OS=Homo sapiens OX=9606 GN=SEMA3F PE=2 SV=2	Q13275	88'381.9	tMTISSk	K	R
Semaphorin-3F OS=Homo sapiens OX=9606 GN=SEMA3F PE=2 SV=2	Q13275	88'381.9	VEVFkDPAPVk	E	T
Semaphorin-3F OS=Homo sapiens OX=9606 GN=SEMA3F PE=2 SV=2	Q13275	88'381.9	VFkDPAPVk	E	T
Semaphorin-3F OS=Homo sapiens OX=9606 GN=SEMA3F PE=2 SV=2	Q13275	88'381.9	yEVLFLGTDR	R	G
Tissue alpha-L-fucosidase OS=Homo sapiens OX=9606 GN=FUCA1 PE=1 SV=4	P04066	53'690.0	dGLIVPIFQER	K	L
Tissue alpha-L-fucosidase OS=Homo sapiens OX=9606 GN=FUCA1 PE=1 SV=4	P04066	53'690.0	dLVGELGTALR	R	K
Tissue alpha-L-fucosidase OS=Homo sapiens OX=9606 GN=FUCA1 PE=1 SV=4	P04066	53'690.0	TQHFVSAk	K	T
Tissue alpha-L-fucosidase OS=Homo sapiens OX=9606 GN=FUCA1 PE=1 SV=4	P04066	53'690.0	yVVLTTk	K	H
C-X-C motif chemokine 3 OS=Homo sapiens OX=9606 GN=CXCL3 PE=1 SV=1	P19876	11'342.6	cQcLQTLQGIHLk	R	N
C-X-C motif chemokine 3 OS=Homo sapiens OX=9606 GN=CXCL3 PE=1 SV=1	P19876	11'342.6	nIQSVNVR	K	S
C-X-C motif chemokine 3 OS=Homo sapiens OX=9606 GN=CXCL3 PE=1 SV=1	P19876	11'342.6	sPGPHcAQTEVIATLk	R	N
Elongation factor 1-beta OS=Homo sapiens OX=9606 GN=EEF1B2 PE=1 SV=3	P24534	24'764.2	aSLPGVk	K	K
Elongation factor 1-beta OS=Homo sapiens OX=9606 GN=EEF1B2 PE=1 SV=3	P24534	24'764.2	lAQYESk	R	K
Elongation factor 1-beta OS=Homo sapiens OX=9606 GN=EEF1B2 PE=1 SV=3	P24534	24'764.2	lVPVGYGIk	K	K
Elongation factor 1-beta OS=Homo sapiens OX=9606 GN=EEF1B2 PE=1 SV=3	P24534	24'764.2	sIQADGLVWGSSk	R	L
Elongation factor 1-beta OS=Homo sapiens OX=9606 GN=EEF1B2 PE=1 SV=3	P24534	24'764.2	sPAGLQVLNDYLADk	K	S
Regulating synaptic membrane exocytosis protein 1 OS=Homo sapiens OX=9606 GN=RIMS1 PE=1 SV=1	Q86UR5	189'073.5	lPNVPLQR	R	S
Regulating synaptic membrane exocytosis protein 1 OS=Homo sapiens OX=9606 GN=RIMS1 PE=1 SV=1	Q86UR5	189'073.5	sTTLTVPEQQR	K	T
Kinectin OS=Homo sapiens OX=9606 GN=KTN1 PE=1 SV=1	Q86UP2	156'276.3	kVEPVPVTk	K	Q
Kinectin OS=Homo sapiens OX=9606 GN=KTN1 PE=1 SV=1	Q86UP2	156'276.3	lQALANEQAAAAHELEk	K	M
Cadherin-24 OS=Homo sapiens OX=9606 GN=CDH24 PE=1 SV=1	Q86UP0	87'752.5	cFSIQPEEGTIHTAAPLDR	R	E
Cadherin-24 OS=Homo sapiens OX=9606 GN=CDH24 PE=1 SV=1	Q86UP0	87'752.5	PPSEFIIk	E	V
Cadherin-24 OS=Homo sapiens OX=9606 GN=CDH24 PE=1 SV=1	Q86UP0	87'752.5	tAIPNmDR	R	E
Glutathione S-transferase omega-1 OS=Homo sapiens OX=9606 GN=GSTO1 PE=1 SV=2	P78417	27'567.2	fcPFAER	R	T
Glutathione S-transferase omega-1 OS=Homo sapiens OX=9606 GN=GSTO1 PE=1 SV=2	P78417	27'567.2	gSAPPGPVPEGSIR	K	I
Glutathione S-transferase omega-1 OS=Homo sapiens OX=9606 GN=GSTO1 PE=1 SV=2	P78417	27'567.2	hEVInINLk	R	N
Glutathione S-transferase omega-1 OS=Homo sapiens OX=9606 GN=GSTO1 PE=1 SV=2	P78417	27'567.2	kLLPDDPYEk	K	A
Glutathione S-transferase omega-1 OS=Homo sapiens OX=9606 GN=GSTO1 PE=1 SV=2	P78417	27'567.2	lEEVLTNk	K	K
Glutathione S-transferase omega-1 OS=Homo sapiens OX=9606 GN=GSTO1 PE=1 SV=2	P78417	27'567.2	lLPDDPYEk	K	A
Glutathione S-transferase omega-1 OS=Homo sapiens OX=9606 GN=GSTO1 PE=1 SV=2	P78417	27'567.2	lNEcVDHTPk	K	L
Reticulon-4 receptor-like 2 OS=Homo sapiens OX=9606 GN=RTN4RL2 PE=1 SV=1	Q86UN3	46'108.0	cQLSSLPGNIFR	R	G
Reticulon-4 receptor-like 2 OS=Homo sapiens OX=9606 GN=RTN4RL2 PE=1 SV=1	Q86UN3	46'108.0	DDYWGGYGGEDQR	E	G
Reticulon-4 receptor-like 2 OS=Homo sapiens OX=9606 GN=RTN4RL2 PE=1 SV=1	Q86UN3	46'108.0	dLPAEDSR	R	G
Reticulon-4 receptor-like 2 OS=Homo sapiens OX=9606 GN=RTN4RL2 PE=1 SV=1	Q86UN3	46'108.0	dLPAEDSRGR	R	Q
Reticulon-4 receptor-like 2 OS=Homo sapiens OX=9606 GN=RTN4RL2 PE=1 SV=1	Q86UN3	46'108.0	EADFQAcPPAAPTRPGSR	R	A
Reticulon-4 receptor-like 2 OS=Homo sapiens OX=9606 GN=RTN4RL2 PE=1 SV=1	Q86UN3	46'108.0	gLGSLDR	R	L
Reticulon-4 receptor-like 2 OS=Homo sapiens OX=9606 GN=RTN4RL2 PE=1 SV=1	Q86UN3	46'108.0	hLqALEELDLGDNR	R	H
Reticulon-4 receptor-like 2 OS=Homo sapiens OX=9606 GN=RTN4RL2 PE=1 SV=1	Q86UN3	46'108.0	LFLQNNLIR	R	T
Reticulon-4 receptor-like 2 OS=Homo sapiens OX=9606 GN=RTN4RL2 PE=1 SV=1	Q86UN3	46'108.0	LLTEHVFR	R	G
Reticulon-4 receptor-like 2 OS=Homo sapiens OX=9606 GN=RTN4RL2 PE=1 SV=1	Q86UN3	46'108.0	lNANPWAcDcR	R	A
Reticulon-4 receptor-like 2 OS=Homo sapiens OX=9606 GN=RTN4RL2 PE=1 SV=1	Q86UN3	46'108.0	PPADPSTLYR	A	D
Reticulon-4 receptor-like 2 OS=Homo sapiens OX=9606 GN=RTN4RL2 PE=1 SV=1	Q86UN3	46'108.0	qGGDAPTEDDYWGGYGGEDQR	R	G
Reticulon-4 receptor-like 2 OS=Homo sapiens OX=9606 GN=RTN4RL2 PE=1 SV=1	Q86UN3	46'108.0	sLEPDTFQGLER	R	L
Reticulon-4 receptor-like 2 OS=Homo sapiens OX=9606 GN=RTN4RL2 PE=1 SV=1	Q86UN3	46'108.0	vSSSDVTcATPPER	R	Q
Reticulon-4 receptor-like 1 OS=Homo sapiens OX=9606 GN=RTN4RL1 PE=1 SV=1	Q86UN2	49'066.5	gLVNLDR	R	L
Reticulon-4 receptor-like 1 OS=Homo sapiens OX=9606 GN=RTN4RL1 PE=1 SV=1	Q86UN2	49'066.5	gSSSAVPcVSPGLR	R	H
Reticulon-4 receptor-like 1 OS=Homo sapiens OX=9606 GN=RTN4RL1 PE=1 SV=1	Q86UN2	49'066.5	qAPELPDYAPDYQHk	K	F
Reticulon-4 receptor-like 1 OS=Homo sapiens OX=9606 GN=RTN4RL1 PE=1 SV=1	Q86UN2	49'066.5	sHTLTTTDR	K	A
Reticulon-4 receptor-like 1 OS=Homo sapiens OX=9606 GN=RTN4RL1 PE=1 SV=1	Q86UN2	49'066.5	tLAPETFQGLVk	R	L
Butyrophilin subfamily 3 member A2 OS=Homo sapiens OX=9606 GN=BTN3A2 PE=1 SV=2	P78410	36'428.6	dGITAGk	R	A
Butyrophilin subfamily 3 member A2 OS=Homo sapiens OX=9606 GN=BTN3A2 PE=1 SV=2	P78410	36'428.6	gYEDGGIHLEcR	K	S
Butyrophilin subfamily 3 member A2 OS=Homo sapiens OX=9606 GN=BTN3A2 PE=1 SV=2	P78410	36'428.6	qVVNVYADGk	R	E
Myosin light chain 6B OS=Homo sapiens OX=9606 GN=MYL6B PE=1 SV=1	P14649	22'764.1	aLGQNPTNAEVLk	R	V
Myosin light chain 6B OS=Homo sapiens OX=9606 GN=MYL6B PE=1 SV=1	P14649	22'764.1	iLYSQcGDVmR	K	A
N-acetyllactosaminide beta-1,3-N-acetylglucosaminyltransferase 2 OS=Homo sapiens OX=9606 GN=B3GNT2 PE=1 SV=2	Q9NY97	46'023.8	dLFIGDVIHnAGPHR	K	D
N-acetyllactosaminide beta-1,3-N-acetylglucosaminyltransferase 2 OS=Homo sapiens OX=9606 GN=B3GNT2 PE=1 SV=2	Q9NY97	46'023.8	GDVIHNAGPHR	I	D
N-acetyllactosaminide beta-1,3-N-acetylglucosaminyltransferase 2 OS=Homo sapiens OX=9606 GN=B3GNT2 PE=1 SV=2	Q9NY97	46'023.8	iSTPPEAYWNR	K	E
N-acetyllactosaminide beta-1,3-N-acetylglucosaminyltransferase 2 OS=Homo sapiens OX=9606 GN=B3GNT2 PE=1 SV=2	Q9NY97	46'023.8	lGLVPEk	K	H
N-acetyllactosaminide beta-1,3-N-acetylglucosaminyltransferase 2 OS=Homo sapiens OX=9606 GN=B3GNT2 PE=1 SV=2	Q9NY97	46'023.8	nGkGEVIIPk	K	E
N-acetyllactosaminide beta-1,3-N-acetylglucosaminyltransferase 2 OS=Homo sapiens OX=9606 GN=B3GNT2 PE=1 SV=2	Q9NY97	46'023.8	tFDIEEk	R	N
Limbin OS=Homo sapiens OX=9606 GN=EVC2 PE=1 SV=1	Q86UK5	147'952.3	tAVEAPLGMk	K	L
Limbin OS=Homo sapiens OX=9606 GN=EVC2 PE=1 SV=1	Q86UK5	147'952.3	vEccHFk	K	T
Endoplasmin OS=Homo sapiens OX=9606 GN=HSP90B1 PE=1 SV=1	P14625	92'471.7	AAVEEEEEEkkPk	E	T
Endoplasmin OS=Homo sapiens OX=9606 GN=HSP90B1 PE=1 SV=1	P14625	92'471.7	AIQLDGLNASQIR	E	E
Endoplasmin OS=Homo sapiens OX=9606 GN=HSP90B1 PE=1 SV=1	P14625	92'471.7	aQAYQTGk	K	D
Endoplasmin OS=Homo sapiens OX=9606 GN=HSP90B1 PE=1 SV=1	P14625	92'471.7	DDEVDVDGTVEEDLGk	A	S
Endoplasmin OS=Homo sapiens OX=9606 GN=HSP90B1 PE=1 SV=1	P14625	92'471.7	dISTNYYASQk	K	K
Endoplasmin OS=Homo sapiens OX=9606 GN=HSP90B1 PE=1 SV=1	P14625	92'471.7	eAESSPFVER	K	L
Endoplasmin OS=Homo sapiens OX=9606 GN=HSP90B1 PE=1 SV=1	P14625	92'471.7	eFGTNIk	K	L
Endoplasmin OS=Homo sapiens OX=9606 GN=HSP90B1 PE=1 SV=1	P14625	92'471.7	eGVkFDESEk	K	T
Endoplasmin OS=Homo sapiens OX=9606 GN=HSP90B1 PE=1 SV=1	P14625	92'471.7	eLISNASDALDk	R	I
Endoplasmin OS=Homo sapiens OX=9606 GN=HSP90B1 PE=1 SV=1	P14625	92'471.7	eLISNASDALDkIR	R	L
Endoplasmin OS=Homo sapiens OX=9606 GN=HSP90B1 PE=1 SV=1	P14625	92'471.7	eTLQQHk	R	L
Endoplasmin OS=Homo sapiens OX=9606 GN=HSP90B1 PE=1 SV=1	P14625	92'471.7	eVEEDEYk	K	A
Endoplasmin OS=Homo sapiens OX=9606 GN=HSP90B1 PE=1 SV=1	P14625	92'471.7	fAFQAEVNR	K	M
Endoplasmin OS=Homo sapiens OX=9606 GN=HSP90B1 PE=1 SV=1	P14625	92'471.7	gLFDEYGSk	R	K
Endoplasmin OS=Homo sapiens OX=9606 GN=HSP90B1 PE=1 SV=1	P14625	92'471.7	gTTITLVLk	R	E
Endoplasmin OS=Homo sapiens OX=9606 GN=HSP90B1 PE=1 SV=1	P14625	92'471.7	gVVDSDDLPLNVSR	K	E
Endoplasmin OS=Homo sapiens OX=9606 GN=HSP90B1 PE=1 SV=1	P14625	92'471.7	iADDkYNDTFWk	K	E
Endoplasmin OS=Homo sapiens OX=9606 GN=HSP90B1 PE=1 SV=1	P14625	92'471.7	lGVIEDHSNR	K	T
Endoplasmin OS=Homo sapiens OX=9606 GN=HSP90B1 PE=1 SV=1	P14625	92'471.7	lTESPcALVASQYGWSGNmER	R	I
Endoplasmin OS=Homo sapiens OX=9606 GN=HSP90B1 PE=1 SV=1	P14625	92'471.7	nLGTIAk	K	S
Endoplasmin OS=Homo sapiens OX=9606 GN=HSP90B1 PE=1 SV=1	P14625	92'471.7	nLLHVTDTGVGmTR	K	E
Endoplasmin OS=Homo sapiens OX=9606 GN=HSP90B1 PE=1 SV=1	P14625	92'471.7	sGTSEFLNk	K	M
Endoplasmin OS=Homo sapiens OX=9606 GN=HSP90B1 PE=1 SV=1	P14625	92'471.7	sGYLLPDTk	R	A
Endoplasmin OS=Homo sapiens OX=9606 GN=HSP90B1 PE=1 SV=1	P14625	92'471.7	sILFVPTSAPR	K	G
Endoplasmin OS=Homo sapiens OX=9606 GN=HSP90B1 PE=1 SV=1	P14625	92'471.7	STNYYASQk	I	K
Endoplasmin OS=Homo sapiens OX=9606 GN=HSP90B1 PE=1 SV=1	P14625	92'471.7	tDDEVVQR	R	E
Endoplasmin OS=Homo sapiens OX=9606 GN=HSP90B1 PE=1 SV=1	P14625	92'471.7	TDDEVVQREEE	R	A
Endoplasmin OS=Homo sapiens OX=9606 GN=HSP90B1 PE=1 SV=1	P14625	92'471.7	tFEINPR	K	H
Endoplasmin OS=Homo sapiens OX=9606 GN=HSP90B1 PE=1 SV=1	P14625	92'471.7	vFITDDFHDmmPk	R	Y
Acylphosphatase-2 OS=Homo sapiens OX=9606 GN=ACYP2 PE=1 SV=2	P14621	11'139.4	gTVTGQVQGPEDk	K	V
Acylphosphatase-2 OS=Homo sapiens OX=9606 GN=ACYP2 PE=1 SV=2	P14621	11'139.4	lEYSNFSIR	K	-
Acylphosphatase-2 OS=Homo sapiens OX=9606 GN=ACYP2 PE=1 SV=2	P14621	11'139.4	mYTEDEAR	R	K
Acylphosphatase-2 OS=Homo sapiens OX=9606 GN=ACYP2 PE=1 SV=2	P14621	11'139.4	sVDYEVFGR	K	V
Acylphosphatase-2 OS=Homo sapiens OX=9606 GN=ACYP2 PE=1 SV=2	P14621	11'139.4	TNFSNEk	R	T
Acylphosphatase-2 OS=Homo sapiens OX=9606 GN=ACYP2 PE=1 SV=2	P14621	11'139.4	vQGVcFR	R	M
Pyruvate kinase PKM OS=Homo sapiens OX=9606 GN=PKM PE=1 SV=4	P14618	57'937.5	aSDVHEVR	K	K
Pyruvate kinase PKM OS=Homo sapiens OX=9606 GN=PKM PE=1 SV=4	P14618	57'937.5	ccSGAIIVLTk	K	S
Pyruvate kinase PKM OS=Homo sapiens OX=9606 GN=PKM PE=1 SV=4	P14618	57'937.5	cDENILWLDYk	K	N
Pyruvate kinase PKM OS=Homo sapiens OX=9606 GN=PKM PE=1 SV=4	P14618	57'937.5	dPVQEAWAEDVDLR	K	V
Pyruvate kinase PKM OS=Homo sapiens OX=9606 GN=PKM PE=1 SV=4	P14618	57'937.5	eAEAAIYHLQLFEELR	R	R
Pyruvate kinase PKM OS=Homo sapiens OX=9606 GN=PKM PE=1 SV=4	P14618	57'937.5	gADFLVTEVEnGGSLGSk	K	K
Pyruvate kinase PKM OS=Homo sapiens OX=9606 GN=PKM PE=1 SV=4	P14618	57'937.5	gDLGIEIPAEk	R	V
Pyruvate kinase PKM OS=Homo sapiens OX=9606 GN=PKM PE=1 SV=4	P14618	57'937.5	gDYPLEAVR	K	M
Pyruvate kinase PKM OS=Homo sapiens OX=9606 GN=PKM PE=1 SV=4	P14618	57'937.5	gSGTAEVELk	K	K
Pyruvate kinase PKM OS=Homo sapiens OX=9606 GN=PKM PE=1 SV=4	P14618	57'937.5	gSGTAEVELkk	K	G
Pyruvate kinase PKM OS=Homo sapiens OX=9606 GN=PKM PE=1 SV=4	P14618	57'937.5	gVNLPGAAVDLPAVSEk	K	D
Pyruvate kinase PKM OS=Homo sapiens OX=9606 GN=PKM PE=1 SV=4	P14618	57'937.5	iENHEGVR	K	R
Pyruvate kinase PKM OS=Homo sapiens OX=9606 GN=PKM PE=1 SV=4	P14618	57'937.5	iTLDNAYMEk	K	C
Pyruvate kinase PKM OS=Homo sapiens OX=9606 GN=PKM PE=1 SV=4	P14618	57'937.5	kASDVHEVR	R	K
Pyruvate kinase PKM OS=Homo sapiens OX=9606 GN=PKM PE=1 SV=4	P14618	57'937.5	kGVNLPGAAVDLPAVSEk	K	D
Pyruvate kinase PKM OS=Homo sapiens OX=9606 GN=PKM PE=1 SV=4	P14618	57'937.5	lAPITSDPTEATAVGAVEASFk	R	C
Pyruvate kinase PKM OS=Homo sapiens OX=9606 GN=PKM PE=1 SV=4	P14618	57'937.5	lDIDSPPITAR	R	N
Pyruvate kinase PKM OS=Homo sapiens OX=9606 GN=PKM PE=1 SV=4	P14618	57'937.5	mQHLIAR	R	E
Pyruvate kinase PKM OS=Homo sapiens OX=9606 GN=PKM PE=1 SV=4	P14618	57'937.5	nTGIIcTIGPASR	R	S
Pyruvate kinase PKM OS=Homo sapiens OX=9606 GN=PKM PE=1 SV=4	P14618	57'937.5	rFDEILEASDGImVAR	R	G
Pyruvate kinase PKM OS=Homo sapiens OX=9606 GN=PKM PE=1 SV=4	P14618	57'937.5	SFASDPILYRPVAVALDTk	E	G
Pyruvate kinase PKM OS=Homo sapiens OX=9606 GN=PKM PE=1 SV=4	P14618	57'937.5	tATESFASDPILYRPVAVALDTk	R	G
Pyruvate kinase PKM OS=Homo sapiens OX=9606 GN=PKM PE=1 SV=4	P14618	57'937.5	VNFAmNVGk	R	A
Pyruvate kinase PKM OS=Homo sapiens OX=9606 GN=PKM PE=1 SV=4	P14618	57'937.5	vVEVGSk	K	I
Urokinase plasminogen activator surface receptor OS=Homo sapiens OX=9606 GN=PLAUR PE=1 SV=1	Q03405	36'977.2	cALGQDLcR	E	T
Urokinase plasminogen activator surface receptor OS=Homo sapiens OX=9606 GN=PLAUR PE=1 SV=1	Q03405	36'977.2	gPmNQcLVATGTHEPk	R	N
Urokinase plasminogen activator surface receptor OS=Homo sapiens OX=9606 GN=PLAUR PE=1 SV=1	Q03405	36'977.2	lWEEGEELELVEk	R	S
Urokinase plasminogen activator surface receptor OS=Homo sapiens OX=9606 GN=PLAUR PE=1 SV=1	Q03405	36'977.2	sGcNHPDLDVQYR	K	S
Urokinase plasminogen activator surface receptor OS=Homo sapiens OX=9606 GN=PLAUR PE=1 SV=1	Q03405	36'977.2	tnGDcRVEEcALGQDLcR	K	T
BMP and activin membrane-bound inhibitor homolog OS=Homo sapiens OX=9606 GN=BAMBI PE=1 SV=1	Q13145	29'107.8	cYcDAAHcVATGYMck	R	S
BMP and activin membrane-bound inhibitor homolog OS=Homo sapiens OX=9606 GN=BAMBI PE=1 SV=1	Q13145	29'107.8	GLHDVLSPPR	R	G
BMP and activin membrane-bound inhibitor homolog OS=Homo sapiens OX=9606 GN=BAMBI PE=1 SV=1	Q13145	29'107.8	GLHDVLSPPRGEASGQGNR	R	Y
BMP and activin membrane-bound inhibitor homolog OS=Homo sapiens OX=9606 GN=BAMBI PE=1 SV=1	Q13145	29'107.8	sELSAcFSR	K	L
Serine/threonine-protein kinase PAK 1 OS=Homo sapiens OX=9606 GN=PAK1 PE=1 SV=2	Q13153	60'648.3	eLLQHQFLk	K	I
Serine/threonine-protein kinase PAK 1 OS=Homo sapiens OX=9606 GN=PAK1 PE=1 SV=2	Q13153	60'648.3	lLQTSNITk	R	S
Serine/threonine-protein kinase PAK 1 OS=Homo sapiens OX=9606 GN=PAK1 PE=1 SV=2	Q13153	60'648.3	NTSTmIGAGSk	R	D
Serine/threonine-protein kinase PAK 1 OS=Homo sapiens OX=9606 GN=PAK1 PE=1 SV=2	Q13153	60'648.3	QmNLQQQPk	K	K
Serine/threonine-protein kinase PAK 1 OS=Homo sapiens OX=9606 GN=PAK1 PE=1 SV=2	Q13153	60'648.3	sILPGDk	R	T
Serine/threonine-protein kinase PAK 1 OS=Homo sapiens OX=9606 GN=PAK1 PE=1 SV=2	Q13153	60'648.3	sIVSVGDPk	R	K
Serine/threonine-protein kinase PAK 1 OS=Homo sapiens OX=9606 GN=PAK1 PE=1 SV=2	Q13153	60'648.3	sVIEPLPVTPTR	R	D
Sorting nexin-18 OS=Homo sapiens OX=9606 GN=SNX18 PE=1 SV=2	Q96RF0	68'895.2	aPEPGPAGDGGPGAPAR	R	Y
Sorting nexin-18 OS=Homo sapiens OX=9606 GN=SNX18 PE=1 SV=2	Q96RF0	68'895.2	sENPGEISLR	R	E
Pterin-4-alpha-carbinolamine dehydratase OS=Homo sapiens OX=9606 GN=PCBD1 PE=1 SV=2	P61457	11'999.7	aVGWNELEGR	R	D
Pterin-4-alpha-carbinolamine dehydratase OS=Homo sapiens OX=9606 GN=PCBD1 PE=1 SV=2	P61457	11'999.7	lSAEERDQLLPNLR	R	A
Pterin-4-alpha-carbinolamine dehydratase OS=Homo sapiens OX=9606 GN=PCBD1 PE=1 SV=2	P61457	11'999.7	vALQAEk	R	L
Out at first protein homolog OS=Homo sapiens OX=9606 GN=OAF PE=2 SV=1	Q86UD1	30'688.4	aLILGELEk	R	G
Out at first protein homolog OS=Homo sapiens OX=9606 GN=OAF PE=2 SV=1	Q86UD1	30'688.4	aSEQAELPR	K	C
Out at first protein homolog OS=Homo sapiens OX=9606 GN=OAF PE=2 SV=1	Q86UD1	30'688.4	dRPTPYk	R	C
Out at first protein homolog OS=Homo sapiens OX=9606 GN=OAF PE=2 SV=1	Q86UD1	30'688.4	sYSFDFYVPQR	K	Q
Neurensin-2 OS=Homo sapiens OX=9606 GN=NRSN2 PE=2 SV=1	Q9GZP1	21'983.2	aADYNQALGTcR	R	L
Neurensin-2 OS=Homo sapiens OX=9606 GN=NRSN2 PE=2 SV=1	Q9GZP1	21'983.2	lEGIGEGEFLVLDQR	K	A
Neurensin-2 OS=Homo sapiens OX=9606 GN=NRSN2 PE=2 SV=1	Q9GZP1	21'983.2	VAALTTGYAVPPk	G	L
Integrin alpha-7 OS=Homo sapiens OX=9606 GN=ITGA7 PE=1 SV=3	Q13683	128'949.1	ELEPPEQQEPGER	R	Q
Integrin alpha-7 OS=Homo sapiens OX=9606 GN=ITGA7 PE=1 SV=3	Q13683	128'949.1	EQDPRLIPVPAN	K	S
Integrin alpha-7 OS=Homo sapiens OX=9606 GN=ITGA7 PE=1 SV=3	Q13683	128'949.1	PPEQQEPGER	E	Q
Actin, alpha skeletal muscle OS=Homo sapiens OX=9606 GN=ACTA1 PE=1 SV=1	P68133	42'052.2	AGFAGDDAPR	K	A
Actin, alpha skeletal muscle OS=Homo sapiens OX=9606 GN=ACTA1 PE=1 SV=1	P68133	42'052.2	dEDETTALVcDNGSGLVk	C	A
Actin, alpha skeletal muscle OS=Homo sapiens OX=9606 GN=ACTA1 PE=1 SV=1	P68133	42'052.2	dLTDYLMk	R	I
Actin, alpha skeletal muscle OS=Homo sapiens OX=9606 GN=ACTA1 PE=1 SV=1	P68133	42'052.2	dSYVGDEAQSk	K	R
Actin, alpha skeletal muscle OS=Homo sapiens OX=9606 GN=ACTA1 PE=1 SV=1	P68133	42'052.2	dSYVGDEAQSkR	K	G
Actin, alpha skeletal muscle OS=Homo sapiens OX=9606 GN=ACTA1 PE=1 SV=1	P68133	42'052.2	EEHPTLLTEAPLNPk	P	A
Actin, alpha skeletal muscle OS=Homo sapiens OX=9606 GN=ACTA1 PE=1 SV=1	P68133	42'052.2	eITALAPSTmk	K	I
Actin, alpha skeletal muscle OS=Homo sapiens OX=9606 GN=ACTA1 PE=1 SV=1	P68133	42'052.2	FAGDDAPR	G	A
Actin, alpha skeletal muscle OS=Homo sapiens OX=9606 GN=ACTA1 PE=1 SV=1	P68133	42'052.2	gYSFVTTAER	R	E
Actin, alpha skeletal muscle OS=Homo sapiens OX=9606 GN=ACTA1 PE=1 SV=1	P68133	42'052.2	HQGVmVGmGQk	R	D
Actin, alpha skeletal muscle OS=Homo sapiens OX=9606 GN=ACTA1 PE=1 SV=1	P68133	42'052.2	iIAPPER	K	K
Actin, alpha skeletal muscle OS=Homo sapiens OX=9606 GN=ACTA1 PE=1 SV=1	P68133	42'052.2	iIAPPERk	K	Y
Actin, alpha skeletal muscle OS=Homo sapiens OX=9606 GN=ACTA1 PE=1 SV=1	P68133	42'052.2	LLTEAPLNPk	T	A
Actin, alpha skeletal muscle OS=Homo sapiens OX=9606 GN=ACTA1 PE=1 SV=1	P68133	42'052.2	MATAASSSSLEk	E	S
Actin, alpha skeletal muscle OS=Homo sapiens OX=9606 GN=ACTA1 PE=1 SV=1	P68133	42'052.2	mQkEITALAPSTmk	R	I
Actin, alpha skeletal muscle OS=Homo sapiens OX=9606 GN=ACTA1 PE=1 SV=1	P68133	42'052.2	PDGQVITIGNER	L	F
Actin, alpha skeletal muscle OS=Homo sapiens OX=9606 GN=ACTA1 PE=1 SV=1	P68133	42'052.2	qEYDEAGPSIVHR	K	K
Actin, alpha skeletal muscle OS=Homo sapiens OX=9606 GN=ACTA1 PE=1 SV=1	P68133	42'052.2	sYELPDGQVITIGNER	K	F
Actin, alpha skeletal muscle OS=Homo sapiens OX=9606 GN=ACTA1 PE=1 SV=1	P68133	42'052.2	SYVGDEAQSk	D	R
Actin, alpha skeletal muscle OS=Homo sapiens OX=9606 GN=ACTA1 PE=1 SV=1	P68133	42'052.2	TAASSSSLEk	A	S
Actin, alpha skeletal muscle OS=Homo sapiens OX=9606 GN=ACTA1 PE=1 SV=1	P68133	42'052.2	yPIEHGIITNWDDmEk	K	I
Ketosamine-3-kinase OS=Homo sapiens OX=9606 GN=FN3KRP PE=1 SV=2	Q9HA64	34'412.7	gGGQEERPFVAR	R	F
Ketosamine-3-kinase OS=Homo sapiens OX=9606 GN=FN3KRP PE=1 SV=2	Q9HA64	34'412.7	sYDTDQGR	R	V
Four and a half LIM domains protein 1 OS=Homo sapiens OX=9606 GN=FHL1 PE=1 SV=4	Q13642	36'262.0	aIVAGDQNVEYk	K	G
Four and a half LIM domains protein 1 OS=Homo sapiens OX=9606 GN=FHL1 PE=1 SV=4	Q13642	36'262.0	cLHPLANETFVAk	K	D
Four and a half LIM domains protein 1 OS=Homo sapiens OX=9606 GN=FHL1 PE=1 SV=4	Q13642	36'262.0	DGHHccLk	K	C
Four and a half LIM domains protein 1 OS=Homo sapiens OX=9606 GN=FHL1 PE=1 SV=4	Q13642	36'262.0	fcANTcVEcR	K	K
Four and a half LIM domains protein 1 OS=Homo sapiens OX=9606 GN=FHL1 PE=1 SV=4	Q13642	36'262.0	kPIGADSk	R	E
Four and a half LIM domains protein 1 OS=Homo sapiens OX=9606 GN=FHL1 PE=1 SV=4	Q13642	36'262.0	QVIGTGSFFPk	K	G
Myosin regulatory light polypeptide 9 OS=Homo sapiens OX=9606 GN=MYL9 PE=1 SV=4	P24844	19'828.1	aTSNVFAmFDQSQIQEFk	R	E
Myosin regulatory light polypeptide 9 OS=Homo sapiens OX=9606 GN=MYL9 PE=1 SV=4	P24844	19'828.1	eAPIDkk	R	G
Myosin regulatory light polypeptide 9 OS=Homo sapiens OX=9606 GN=MYL9 PE=1 SV=4	P24844	19'828.1	eLLTTMGDR	R	F
Myosin regulatory light polypeptide 9 OS=Homo sapiens OX=9606 GN=MYL9 PE=1 SV=4	P24844	19'828.1	gNFNYVEFTR	K	I
Myosin regulatory light polypeptide 9 OS=Homo sapiens OX=9606 GN=MYL9 PE=1 SV=4	P24844	19'828.1	lnGTDPEDVIR	K	N
Ras-related protein Rab-31 OS=Homo sapiens OX=9606 GN=RAB31 PE=1 SV=1	Q13636	21'569.1	nAINIEELFQGISR	K	Q
Ras-related protein Rab-31 OS=Homo sapiens OX=9606 GN=RAB31 PE=1 SV=1	Q13636	21'569.1	tVPcGNELHk	K	F
Cadherin-18 OS=Homo sapiens OX=9606 GN=CDH18 PE=2 SV=1	Q13634	88'074.5	eGILSLk	R	K
Cadherin-18 OS=Homo sapiens OX=9606 GN=CDH18 PE=2 SV=1	Q13634	88'074.5	eHYSVVIQAk	R	D
Cadherin-18 OS=Homo sapiens OX=9606 GN=CDH18 PE=2 SV=1	Q13634	88'074.5	HIEGETEVHHRPk	K	R
Cadherin-18 OS=Homo sapiens OX=9606 GN=CDH18 PE=2 SV=1	Q13634	88'074.5	hYQLYVPESAQVGSAVGk	K	I
Cadherin-18 OS=Homo sapiens OX=9606 GN=CDH18 PE=2 SV=1	Q13634	88'074.5	THYVLHAQAIDR	K	R
Cadherin-18 OS=Homo sapiens OX=9606 GN=CDH18 PE=2 SV=1	Q13634	88'074.5	tNkPLEPESEFIIk	R	V
Cadherin-18 OS=Homo sapiens OX=9606 GN=CDH18 PE=2 SV=1	Q13634	88'074.5	vLDVNDNPPELAR	R	E
Cadherin-18 OS=Homo sapiens OX=9606 GN=CDH18 PE=2 SV=1	Q13634	88'074.5	vQDInDNAPk	K	F
Cadherin-18 OS=Homo sapiens OX=9606 GN=CDH18 PE=2 SV=1	Q13634	88'074.5	YVLHAQAIDR	H	R
Uncharacterized protein C11orf87 OS=Homo sapiens OX=9606 GN=C11orf87 PE=1 SV=2	Q6NUJ2	20'622.8	qAPTHAk	R	E
Uncharacterized protein C11orf87 OS=Homo sapiens OX=9606 GN=C11orf87 PE=1 SV=2	Q6NUJ2	20'622.8	tFASPNASGSGnTGAR	R	G
Tenascin OS=Homo sapiens OX=9606 GN=TNC PE=1 SV=3	P24821	240'850.1	aGTPYTVTLHGEVR	R	G
Tenascin OS=Homo sapiens OX=9606 GN=TNC PE=1 SV=3	P24821	240'850.1	aVDIPGLk	R	A
Tenascin OS=Homo sapiens OX=9606 GN=TNC PE=1 SV=3	P24821	240'850.1	dHGETAFAVYDk	R	F
Tenascin OS=Homo sapiens OX=9606 GN=TNC PE=1 SV=3	P24821	240'850.1	eTFTTGLDAPR	K	N
Tenascin OS=Homo sapiens OX=9606 GN=TNC PE=1 SV=3	P24821	240'850.1	iQALnGPLR	K	S
Tenascin OS=Homo sapiens OX=9606 GN=TNC PE=1 SV=3	P24821	240'850.1	iTAQGQYELR	K	V
Tenascin OS=Homo sapiens OX=9606 GN=TNC PE=1 SV=3	P24821	240'850.1	iTYVPITGGTPSmVTVDGTk	R	T
Tenascin OS=Homo sapiens OX=9606 GN=TNC PE=1 SV=3	P24821	240'850.1	kQSEPLEITLLAPER	K	T
Tenascin OS=Homo sapiens OX=9606 GN=TNC PE=1 SV=3	P24821	240'850.1	lDAPSQIEVk	R	D
Tenascin OS=Homo sapiens OX=9606 GN=TNC PE=1 SV=3	P24821	240'850.1	lLDPQEFTLSGTQR	K	K
Tenascin OS=Homo sapiens OX=9606 GN=TNC PE=1 SV=3	P24821	240'850.1	NQPVVFNHVYNIk	E	L
Tenascin OS=Homo sapiens OX=9606 GN=TNC PE=1 SV=3	P24821	240'850.1	SIkETSVEVEWDPLDI	K	A
Tenascin OS=Homo sapiens OX=9606 GN=TNC PE=1 SV=3	P24821	240'850.1	sQQATTk	K	T
Tenascin OS=Homo sapiens OX=9606 GN=TNC PE=1 SV=3	P24821	240'850.1	sQTVSAIATTAmGSPk	R	E
Tenascin OS=Homo sapiens OX=9606 GN=TNC PE=1 SV=3	P24821	240'850.1	sSTITAk	K	F
Tenascin OS=Homo sapiens OX=9606 GN=TNC PE=1 SV=3	P24821	240'850.1	vATYLPAPEGLk	R	F
Fatty acid-binding protein, brain OS=Homo sapiens OX=9606 GN=FABP7 PE=1 SV=3	O15540	14'888.7	aLGVGFATR	K	Q
Fatty acid-binding protein, brain OS=Homo sapiens OX=9606 GN=FABP7 PE=1 SV=3	O15540	14'888.7	LTNSQNFDEYMk	K	A
Fatty acid-binding protein, brain OS=Homo sapiens OX=9606 GN=FABP7 PE=1 SV=3	O15540	14'888.7	mVmTLTFGDVVAVR	K	H
Fatty acid-binding protein, brain OS=Homo sapiens OX=9606 GN=FABP7 PE=1 SV=3	O15540	14'888.7	qVGNVTkPTVIISQEGDk	R	V
Fatty acid-binding protein, brain OS=Homo sapiens OX=9606 GN=FABP7 PE=1 SV=3	O15540	14'888.7	sVVSLDGDk	K	L
Chondroadherin-like protein OS=Homo sapiens OX=9606 GN=CHADL PE=1 SV=2	Q6NUI6	82'391.1	acVcVPESR	R	H
Chondroadherin-like protein OS=Homo sapiens OX=9606 GN=CHADL PE=1 SV=2	Q6NUI6	82'391.1	cPQAcIcDNSR	R	R
Chondroadherin-like protein OS=Homo sapiens OX=9606 GN=CHADL PE=1 SV=2	Q6NUI6	82'391.1	ELLLDGGALQALGPRA	R	F
Chondroadherin-like protein OS=Homo sapiens OX=9606 GN=CHADL PE=1 SV=2	Q6NUI6	82'391.1	gEALDALRPWDLR	R	C
Chondroadherin-like protein OS=Homo sapiens OX=9606 GN=CHADL PE=1 SV=2	Q6NUI6	82'391.1	gFPSDTQLLDLR	R	R
Chondroadherin-like protein OS=Homo sapiens OX=9606 GN=CHADL PE=1 SV=2	Q6NUI6	82'391.1	hSScEGcGLQAVPR	R	G
Chondroadherin-like protein OS=Homo sapiens OX=9606 GN=CHADL PE=1 SV=2	Q6NUI6	82'391.1	HVAcRYQNLTEVPDAIP	R	E
Chondroadherin-like protein OS=Homo sapiens OX=9606 GN=CHADL PE=1 SV=2	Q6NUI6	82'391.1	lDLQGNLLk	R	V
Chondroadherin-like protein OS=Homo sapiens OX=9606 GN=CHADL PE=1 SV=2	Q6NUI6	82'391.1	tPASRPSARR	R	T
Chondroadherin-like protein OS=Homo sapiens OX=9606 GN=CHADL PE=1 SV=2	Q6NUI6	82'391.1	vGATcATPPNAR	R	G
Cullin-2 OS=Homo sapiens OX=9606 GN=CUL2 PE=1 SV=2	Q13617	86'985.4	DTPQEMEQTRSAVDEDRkM	K	Y
Cullin-2 OS=Homo sapiens OX=9606 GN=CUL2 PE=1 SV=2	Q13617	86'985.4	LmVEPLqAILIR	K	M
Cullin-2 OS=Homo sapiens OX=9606 GN=CUL2 PE=1 SV=2	Q13617	86'985.4	RSQASADEYSYVA	E	-
Galactose-3-O-sulfotransferase 4 OS=Homo sapiens OX=9606 GN=GAL3ST4 PE=1 SV=1	Q96RP7	54'168.1	hcLVGGEASDPk	K	Y
Galactose-3-O-sulfotransferase 4 OS=Homo sapiens OX=9606 GN=GAL3ST4 PE=1 SV=1	Q96RP7	54'168.1	lATPELQYk	R	D
Galactose-3-O-sulfotransferase 4 OS=Homo sapiens OX=9606 GN=GAL3ST4 PE=1 SV=1	Q96RP7	54'168.1	lQTAVAELR	R	A
Galactose-3-O-sulfotransferase 4 OS=Homo sapiens OX=9606 GN=GAL3ST4 PE=1 SV=1	Q96RP7	54'168.1	sGLSPQDQEEcER	R	L
Galactose-3-O-sulfotransferase 4 OS=Homo sapiens OX=9606 GN=GAL3ST4 PE=1 SV=1	Q96RP7	54'168.1	yGDQHGLR	R	F
Actin-related protein 2/3 complex subunit 5 OS=Homo sapiens OX=9606 GN=ARPC5 PE=1 SV=3	O15511	16'320.6	aGSIVLk	R	V
Actin-related protein 2/3 complex subunit 5 OS=Homo sapiens OX=9606 GN=ARPC5 PE=1 SV=3	O15511	16'320.6	aLAAGGVGSIVR	K	V
Actin-related protein 2/3 complex subunit 5 OS=Homo sapiens OX=9606 GN=ARPC5 PE=1 SV=3	O15511	16'320.6	nPPINTk	K	S
Actin-related protein 2/3 complex subunit 5 OS=Homo sapiens OX=9606 GN=ARPC5 PE=1 SV=3	O15511	16'320.6	QGNmTAALQAALk	R	N
Keratin, type II cuticular Hb3 OS=Homo sapiens OX=9606 GN=KRT83 PE=1 SV=2	P78385	54'194.9	fLEQQNk	R	L
Keratin, type II cuticular Hb3 OS=Homo sapiens OX=9606 GN=KRT83 PE=1 SV=2	P78385	54'194.9	lLEGEEQR	R	L
Keratin, type II cuticular Hb3 OS=Homo sapiens OX=9606 GN=KRT83 PE=1 SV=2	P78385	54'194.9	tkEEINELNR	R	M
Oxidized low-density lipoprotein receptor 1 OS=Homo sapiens OX=9606 GN=OLR1 PE=1 SV=1	P78380	30'960.0	cLSLDAk	K	L
Oxidized low-density lipoprotein receptor 1 OS=Homo sapiens OX=9606 GN=OLR1 PE=1 SV=1	P78380	30'960.0	gAVSQTYPSGTcAYIQR	R	G
Oxidized low-density lipoprotein receptor 1 OS=Homo sapiens OX=9606 GN=OLR1 PE=1 SV=1	P78380	30'960.0	PSGTcAYIQR	Y	G
Gastrotropin OS=Homo sapiens OX=9606 GN=FABP6 PE=1 SV=2	P51161	14'371.1	aTVQMEGGk	K	L
Gastrotropin OS=Homo sapiens OX=9606 GN=FABP6 PE=1 SV=2	P51161	14'371.1	ESNIQTmGGk	K	T
Gastrotropin OS=Homo sapiens OX=9606 GN=FABP6 PE=1 SV=2	P51161	14'371.1	lLGISSDVIEk	K	A
Gastrotropin OS=Homo sapiens OX=9606 GN=FABP6 PE=1 SV=2	P51161	14'371.1	lVEVSTIGGVTYER	K	V
Ras-related protein Rab-13 OS=Homo sapiens OX=9606 GN=RAB13 PE=1 SV=1	P51153	22'775.6	lLLIGDSGVGk	K	T
Ras-related protein Rab-13 OS=Homo sapiens OX=9606 GN=RAB13 PE=1 SV=1	P51153	22'775.6	tITTAYYR	K	G
SRSF protein kinase 2 OS=Homo sapiens OX=9606 GN=SRPK2 PE=1 SV=3	P78362	77'528.2	AkTRAADLLVNPL	K	D
SRSF protein kinase 2 OS=Homo sapiens OX=9606 GN=SRPK2 PE=1 SV=3	P78362	77'528.2	lqEIEELER	R	E
SRSF protein kinase 2 OS=Homo sapiens OX=9606 GN=SRPK2 PE=1 SV=3	P78362	77'528.2	NPLDPRNADk	V	I
Prosaposin receptor GPR37 OS=Homo sapiens OX=9606 GN=GPR37 PE=1 SV=2	O15354	67'115.6	AGPSWDLPAAPGR	L	D
Prosaposin receptor GPR37 OS=Homo sapiens OX=9606 GN=GPR37 PE=1 SV=2	O15354	67'115.6	dAWGPGNSAR	R	D
Prosaposin receptor GPR37 OS=Homo sapiens OX=9606 GN=GPR37 PE=1 SV=2	O15354	67'115.6	DLPAAPGRDPAAGR	W	G
Prosaposin receptor GPR37 OS=Homo sapiens OX=9606 GN=GPR37 PE=1 SV=2	O15354	67'115.6	eEQGAAFLAGPSWDLPAAPGR	R	D
Prosaposin receptor GPR37 OS=Homo sapiens OX=9606 GN=GPR37 PE=1 SV=2	O15354	67'115.6	eEQGAAFLAGPSWDLPAAPGRDPAAGR	R	G
Prosaposin receptor GPR37 OS=Homo sapiens OX=9606 GN=GPR37 PE=1 SV=2	O15354	67'115.6	FLAGPSWDLPAAPGR	A	D
Prosaposin receptor GPR37 OS=Homo sapiens OX=9606 GN=GPR37 PE=1 SV=2	O15354	67'115.6	gAGISGR	R	S
Prosaposin receptor GPR37 OS=Homo sapiens OX=9606 GN=GPR37 PE=1 SV=2	O15354	67'115.6	GPSWDLPAAPGR	A	D
Prosaposin receptor GPR37 OS=Homo sapiens OX=9606 GN=GPR37 PE=1 SV=2	O15354	67'115.6	gQEPSETLGR	R	G
Prosaposin receptor GPR37 OS=Homo sapiens OX=9606 GN=GPR37 PE=1 SV=2	O15354	67'115.6	LAGPSWDLPAAPGRDPAAGR	F	G
Prosaposin receptor GPR37 OS=Homo sapiens OX=9606 GN=GPR37 PE=1 SV=2	O15354	67'115.6	LPAAPGRDPAAGR	D	G
Prosaposin receptor GPR37 OS=Homo sapiens OX=9606 GN=GPR37 PE=1 SV=2	O15354	67'115.6	PAAPGRDPAAGR	L	G
Prosaposin receptor GPR37 OS=Homo sapiens OX=9606 GN=GPR37 PE=1 SV=2	O15354	67'115.6	PGASDLFYWPR	V	R
Prosaposin receptor GPR37 OS=Homo sapiens OX=9606 GN=GPR37 PE=1 SV=2	O15354	67'115.6	PGRDPAAGR	A	G
Prosaposin receptor GPR37 OS=Homo sapiens OX=9606 GN=GPR37 PE=1 SV=2	O15354	67'115.6	PSWDLPAAPGR	G	D
Prosaposin receptor GPR37 OS=Homo sapiens OX=9606 GN=GPR37 PE=1 SV=2	O15354	67'115.6	PSWDLPAAPGRDPAAGR	G	G
Prosaposin receptor GPR37 OS=Homo sapiens OX=9606 GN=GPR37 PE=1 SV=2	O15354	67'115.6	QGAAFLAGPSWDLPAAPGRDPAAGR	E	G
Prosaposin receptor GPR37 OS=Homo sapiens OX=9606 GN=GPR37 PE=1 SV=2	O15354	67'115.6	SWDLPAAPGR	P	D
Prosaposin receptor GPR37 OS=Homo sapiens OX=9606 GN=GPR37 PE=1 SV=2	O15354	67'115.6	SWDLPAAPGRDPAAGR	P	G
Prosaposin receptor GPR37 OS=Homo sapiens OX=9606 GN=GPR37 PE=1 SV=2	O15354	67'115.6	TANGLAGHEGWTIAL	K	P
Prosaposin receptor GPR37 OS=Homo sapiens OX=9606 GN=GPR37 PE=1 SV=2	O15354	67'115.6	tAnGLAGHEGWTIALPGR	K	A
Prosaposin receptor GPR37 OS=Homo sapiens OX=9606 GN=GPR37 PE=1 SV=2	O15354	67'115.6	TANGLAGHEGWTIALPGRALAQNG	K	S
Prosaposin receptor GPR37 OS=Homo sapiens OX=9606 GN=GPR37 PE=1 SV=2	O15354	67'115.6	TcLGEScAPTVIQR	E	R
Prosaposin receptor GPR37 OS=Homo sapiens OX=9606 GN=GPR37 PE=1 SV=2	O15354	67'115.6	tVPGASDLFYWPR	K	R
Prosaposin receptor GPR37 OS=Homo sapiens OX=9606 GN=GPR37 PE=1 SV=2	O15354	67'115.6	WDLPAAPGRDPAAGR	S	G
Ras-related protein Rab-7a OS=Homo sapiens OX=9606 GN=RAB7A PE=1 SV=1	P51149	23'490.0	eAINVEQAFQTIAR	K	N
Ras-related protein Rab-7a OS=Homo sapiens OX=9606 GN=RAB7A PE=1 SV=1	P51149	23'490.0	NNIPYFETSAk	K	E
Ras-related protein Rab-7a OS=Homo sapiens OX=9606 GN=RAB7A PE=1 SV=1	P51149	23'490.0	TSLmNQYVNk	K	K
Ras-related protein Rab-7a OS=Homo sapiens OX=9606 GN=RAB7A PE=1 SV=1	P51149	23'490.0	vIILGDSGVGk	K	T
Contactin-associated protein 1 OS=Homo sapiens OX=9606 GN=CNTNAP1 PE=1 SV=1	P78357	156'268.4	APAPAPTPAPAPGPR	S	D
Contactin-associated protein 1 OS=Homo sapiens OX=9606 GN=CNTNAP1 PE=1 SV=1	P78357	156'268.4	fNNVAPLk	R	T
Contactin-associated protein 1 OS=Homo sapiens OX=9606 GN=CNTNAP1 PE=1 SV=1	P78357	156'268.4	NQAPASAPAPAPTPAPAPGPR	P	D
Disks large homolog 4 OS=Homo sapiens OX=9606 GN=DLG4 PE=1 SV=3	P78352	80'497.3	dLLGEEDIPREPR	K	R
Disks large homolog 4 OS=Homo sapiens OX=9606 GN=DLG4 PE=1 SV=3	P78352	80'497.3	eVTHSAAVEALk	R	E
Disks large homolog 4 OS=Homo sapiens OX=9606 GN=DLG4 PE=1 SV=3	P78352	80'497.3	iIPGGAAAQDGR	K	L
Disks large homolog 4 OS=Homo sapiens OX=9606 GN=DLG4 PE=1 SV=3	P78352	80'497.3	kGDQILSVnGVDLR	R	N
Disks large homolog 4 OS=Homo sapiens OX=9606 GN=DLG4 PE=1 SV=3	P78352	80'497.3	nASHEQAAIALk	R	N
Neutrophil cytosol factor 1 OS=Homo sapiens OX=9606 GN=NCF1 PE=1 SV=4	P14598	44'682.8	aIANYEk	R	T
Neutrophil cytosol factor 1 OS=Homo sapiens OX=9606 GN=NCF1 PE=1 SV=4	P14598	44'682.8	sTATDITGPIILQTYR	K	A
Phosphatidylethanolamine-binding protein 4 OS=Homo sapiens OX=9606 GN=PEBP4 PE=1 SV=3	Q96S96	25'733.6	ASTQFMTQNYQDSPTLQAPR	E	E
Phosphatidylethanolamine-binding protein 4 OS=Homo sapiens OX=9606 GN=PEBP4 PE=1 SV=3	Q96S96	25'733.6	FHLGEPEASTQFmTQNYQDSPTLQAPR	R	E
Phosphatidylethanolamine-binding protein 4 OS=Homo sapiens OX=9606 GN=PEBP4 PE=1 SV=3	Q96S96	25'733.6	FVYLQEGk	F	V
Phosphatidylethanolamine-binding protein 4 OS=Homo sapiens OX=9606 GN=PEBP4 PE=1 SV=3	Q96S96	25'733.6	hkNQAEIAAc	K	-
Phosphatidylethanolamine-binding protein 4 OS=Homo sapiens OX=9606 GN=PEBP4 PE=1 SV=3	Q96S96	25'733.6	hWLVTDIk	R	G
Phosphatidylethanolamine-binding protein 4 OS=Homo sapiens OX=9606 GN=PEBP4 PE=1 SV=3	Q96S96	25'733.6	IQGQELSAYQAPSPPAHSGF	K	H
Phosphatidylethanolamine-binding protein 4 OS=Homo sapiens OX=9606 GN=PEBP4 PE=1 SV=3	Q96S96	25'733.6	IQGQELSAYQAPSPPAHSGFHR	K	Y
Phosphatidylethanolamine-binding protein 4 OS=Homo sapiens OX=9606 GN=PEBP4 PE=1 SV=3	Q96S96	25'733.6	ITSWmEPIVk	K	F
Phosphatidylethanolamine-binding protein 4 OS=Homo sapiens OX=9606 GN=PEBP4 PE=1 SV=3	Q96S96	25'733.6	MTQNYQDSPTLQAPR	F	E
Phosphatidylethanolamine-binding protein 4 OS=Homo sapiens OX=9606 GN=PEBP4 PE=1 SV=3	Q96S96	25'733.6	PSPPAHSGFHR	A	Y
Phosphatidylethanolamine-binding protein 4 OS=Homo sapiens OX=9606 GN=PEBP4 PE=1 SV=3	Q96S96	25'733.6	TQNYQDSPTLQAPR	M	E
Phosphatidylethanolamine-binding protein 4 OS=Homo sapiens OX=9606 GN=PEBP4 PE=1 SV=3	Q96S96	25'733.6	vISLLPk	K	E
Phosphatidylethanolamine-binding protein 4 OS=Homo sapiens OX=9606 GN=PEBP4 PE=1 SV=3	Q96S96	25'733.6	vVPDcNNYR	K	Q
Phosphatidylethanolamine-binding protein 4 OS=Homo sapiens OX=9606 GN=PEBP4 PE=1 SV=3	Q96S96	25'733.6	YQDSPTLQAPR	N	E
General transcription factor II-I OS=Homo sapiens OX=9606 GN=GTF2I PE=1 SV=2	P78347	112'417.9	GLPEGVPFR	E	R
General transcription factor II-I OS=Homo sapiens OX=9606 GN=GTF2I PE=1 SV=2	P78347	112'417.9	sTVVPVPYEk	K	M
Sialic acid-binding Ig-like lectin 5 OS=Homo sapiens OX=9606 GN=SIGLEC5 PE=1 SV=1	O15389	60'716.5	dGEIPYYAEVVATNNPDRR	R	V
Sialic acid-binding Ig-like lectin 5 OS=Homo sapiens OX=9606 GN=SIGLEC5 PE=1 SV=1	O15389	60'716.5	lLGDVQk	R	K
Sialic acid-binding Ig-like lectin 5 OS=Homo sapiens OX=9606 GN=SIGLEC5 PE=1 SV=1	O15389	60'716.5	mEDTGSYFFR	R	V
Sialic acid-binding Ig-like lectin 5 OS=Homo sapiens OX=9606 GN=SIGLEC5 PE=1 SV=1	O15389	60'716.5	qGAQVTTER	R	T
Sialic acid-binding Ig-like lectin 5 OS=Homo sapiens OX=9606 GN=SIGLEC5 PE=1 SV=1	O15389	60'716.5	SWTGNALSPLDPETTR	F	S
Sialic acid-binding Ig-like lectin 5 OS=Homo sapiens OX=9606 GN=SIGLEC5 PE=1 SV=1	O15389	60'716.5	ySYQQNk	K	L
Fragile X mental retardation syndrome-related protein 1 OS=Homo sapiens OX=9606 GN=FXR1 PE=1 SV=3	P51114	69'720.9	ANDqEPcGWWLAk	R	V
Fragile X mental retardation syndrome-related protein 1 OS=Homo sapiens OX=9606 GN=FXR1 PE=1 SV=3	P51114	69'720.9	lPPPPDIk	R	K
Tyrosine-protein phosphatase non-receptor type substrate 1 OS=Homo sapiens OX=9606 GN=SIRPA PE=1 SV=2	P78324	54'965.7	AGETATLR	A	C
Tyrosine-protein phosphatase non-receptor type substrate 1 OS=Homo sapiens OX=9606 GN=SIRPA PE=1 SV=2	P78324	54'965.7	akPSAPVVSGPAAR	R	A
Tyrosine-protein phosphatase non-receptor type substrate 1 OS=Homo sapiens OX=9606 GN=SIRPA PE=1 SV=2	P78324	54'965.7	ATPQHTVSFTcESHGFSPR	R	D
Tyrosine-protein phosphatase non-receptor type substrate 1 OS=Homo sapiens OX=9606 GN=SIRPA PE=1 SV=2	P78324	54'965.7	EDVHSQVIcEVAHVTLQGDPLR	R	G
Tyrosine-protein phosphatase non-receptor type substrate 1 OS=Homo sapiens OX=9606 GN=SIRPA PE=1 SV=2	P78324	54'965.7	eEELQVIQPDk	G	S
Tyrosine-protein phosphatase non-receptor type substrate 1 OS=Homo sapiens OX=9606 GN=SIRPA PE=1 SV=2	P78324	54'965.7	eITQDTNDITYADLNLPk	R	G
Tyrosine-protein phosphatase non-receptor type substrate 1 OS=Homo sapiens OX=9606 GN=SIRPA PE=1 SV=2	P78324	54'965.7	eLIYNQk	R	E
Tyrosine-protein phosphatase non-receptor type substrate 1 OS=Homo sapiens OX=9606 GN=SIRPA PE=1 SV=2	P78324	54'965.7	eQGSNTAAENTGSNER	K	N
Tyrosine-protein phosphatase non-receptor type substrate 1 OS=Homo sapiens OX=9606 GN=SIRPA PE=1 SV=2	P78324	54'965.7	gSPDDVEFk	K	S
Tyrosine-protein phosphatase non-receptor type substrate 1 OS=Homo sapiens OX=9606 GN=SIRPA PE=1 SV=2	P78324	54'965.7	gTANLSETIR	R	V
Tyrosine-protein phosphatase non-receptor type substrate 1 OS=Homo sapiens OX=9606 GN=SIRPA PE=1 SV=2	P78324	54'965.7	HDGQPAVSk	E	S
Tyrosine-protein phosphatase non-receptor type substrate 1 OS=Homo sapiens OX=9606 GN=SIRPA PE=1 SV=2	P78324	54'965.7	iGNITPADAGTYYcVk	R	F
Tyrosine-protein phosphatase non-receptor type substrate 1 OS=Homo sapiens OX=9606 GN=SIRPA PE=1 SV=2	P78324	54'965.7	kGSPDDVEFk	R	S
Tyrosine-protein phosphatase non-receptor type substrate 1 OS=Homo sapiens OX=9606 GN=SIRPA PE=1 SV=2	P78324	54'965.7	LQVIQPDk	E	S
Tyrosine-protein phosphatase non-receptor type substrate 1 OS=Homo sapiens OX=9606 GN=SIRPA PE=1 SV=2	P78324	54'965.7	lTcQVEHDGQPAVSk	K	S
Tyrosine-protein phosphatase non-receptor type substrate 1 OS=Homo sapiens OX=9606 GN=SIRPA PE=1 SV=2	P78324	54'965.7	nNmDFSIR	R	I
Tyrosine-protein phosphatase non-receptor type substrate 1 OS=Homo sapiens OX=9606 GN=SIRPA PE=1 SV=2	P78324	54'965.7	PSAPVVSGPAAR	K	A
Tyrosine-protein phosphatase non-receptor type substrate 1 OS=Homo sapiens OX=9606 GN=SIRPA PE=1 SV=2	P78324	54'965.7	qPAPkPEPSFSEYASVQVPR	K	-
Tyrosine-protein phosphatase non-receptor type substrate 1 OS=Homo sapiens OX=9606 GN=SIRPA PE=1 SV=2	P78324	54'965.7	RNNmDFSIR	K	I
Tyrosine-protein phosphatase non-receptor type substrate 1 OS=Homo sapiens OX=9606 GN=SIRPA PE=1 SV=2	P78324	54'965.7	sGAGTELSVR	K	A
Tyrosine-protein phosphatase non-receptor type substrate 1 OS=Homo sapiens OX=9606 GN=SIRPA PE=1 SV=2	P78324	54'965.7	sVLVAAGETATLR	K	C
Tyrosine-protein phosphatase non-receptor type substrate 1 OS=Homo sapiens OX=9606 GN=SIRPA PE=1 SV=2	P78324	54'965.7	tETASTVTENk	R	D
Tyrosine-protein phosphatase non-receptor type substrate 1 OS=Homo sapiens OX=9606 GN=SIRPA PE=1 SV=2	P78324	54'965.7	VAAGETATLR	L	C
Tyrosine-protein phosphatase non-receptor type substrate 1 OS=Homo sapiens OX=9606 GN=SIRPA PE=1 SV=2	P78324	54'965.7	VAHVTLQGDPLR	E	G
Tyrosine-protein phosphatase non-receptor type substrate 1 OS=Homo sapiens OX=9606 GN=SIRPA PE=1 SV=2	P78324	54'965.7	VPPTLEVTQqPVR	R	A
Tyrosine-protein phosphatase non-receptor type substrate 1 OS=Homo sapiens OX=9606 GN=SIRPA PE=1 SV=2	P78324	54'965.7	vTTVSDLTk	R	R
Phospholipase A2 OS=Homo sapiens OX=9606 GN=PLA2G1B PE=1 SV=3	P04054	16'360.0	ccQTHDNcYDQAk	K	K
Phospholipase A2 OS=Homo sapiens OX=9606 GN=PLA2G1B PE=1 SV=3	P04054	16'360.0	NAAIcFSk	R	A
Protein FAM193A OS=Homo sapiens OX=9606 GN=FAM193A PE=1 SV=2	P78312	139'989.2	fIEEQLTNk	R	K
Protein FAM193A OS=Homo sapiens OX=9606 GN=FAM193A PE=1 SV=2	P78312	139'989.2	qLSAAAk	R	V
Coxsackievirus and adenovirus receptor OS=Homo sapiens OX=9606 GN=CXADR PE=1 SV=1	P78310	40'030.9	akGETAYLPck	K	F
Coxsackievirus and adenovirus receptor OS=Homo sapiens OX=9606 GN=CXADR PE=1 SV=1	P78310	40'030.9	aPGVANk	K	K
Coxsackievirus and adenovirus receptor OS=Homo sapiens OX=9606 GN=CXADR PE=1 SV=1	P78310	40'030.9	cYVDGSEEIGSDFk	R	I
Coxsackievirus and adenovirus receptor OS=Homo sapiens OX=9606 GN=CXADR PE=1 SV=1	P78310	40'030.9	EGSLPLQYEWQk	K	L
Coxsackievirus and adenovirus receptor OS=Homo sapiens OX=9606 GN=CXADR PE=1 SV=1	P78310	40'030.9	gETAYLPck	K	F
Coxsackievirus and adenovirus receptor OS=Homo sapiens OX=9606 GN=CXADR PE=1 SV=1	P78310	40'030.9	iYDDYYPDLk	K	G
Coxsackievirus and adenovirus receptor OS=Homo sapiens OX=9606 GN=CXADR PE=1 SV=1	P78310	40'030.9	lNVVPPSNk	R	A
Coxsackievirus and adenovirus receptor OS=Homo sapiens OX=9606 GN=CXADR PE=1 SV=1	P78310	40'030.9	mGAIPVmIPAQSk	R	D
Coxsackievirus and adenovirus receptor OS=Homo sapiens OX=9606 GN=CXADR PE=1 SV=1	P78310	40'030.9	tPQSPTLPPAk	R	V
Coxsackievirus and adenovirus receptor OS=Homo sapiens OX=9606 GN=CXADR PE=1 SV=1	P78310	40'030.9	vAAPNLSR	K	M
Coxsackievirus and adenovirus receptor OS=Homo sapiens OX=9606 GN=CXADR PE=1 SV=1	P78310	40'030.9	vDQVIILYSGDk	K	I
Coxsackievirus and adenovirus receptor OS=Homo sapiens OX=9606 GN=CXADR PE=1 SV=1	P78310	40'030.9	vGSDQcLLR	R	L
Coxsackievirus and adenovirus receptor OS=Homo sapiens OX=9606 GN=CXADR PE=1 SV=1	P78310	40'030.9	WLISPADNQk	E	V
Phospholipase A2, membrane associated OS=Homo sapiens OX=9606 GN=PLA2G2A PE=1 SV=2	P14555	16'083.0	aAATcFAR	K	N
Phospholipase A2, membrane associated OS=Homo sapiens OX=9606 GN=PLA2G2A PE=1 SV=2	P14555	16'083.0	ccVTHDccYk	R	R
Aldo-keto reductase family 1 member A1 OS=Homo sapiens OX=9606 GN=AKR1A1 PE=1 SV=3	P14550	36'573.6	aAScVLLHTGQk	M	M
Aldo-keto reductase family 1 member A1 OS=Homo sapiens OX=9606 GN=AKR1A1 PE=1 SV=3	P14550	36'573.6	aLEALVAk	K	G
Aldo-keto reductase family 1 member A1 OS=Homo sapiens OX=9606 GN=AKR1A1 PE=1 SV=3	P14550	36'573.6	eELFVTSk	R	L
Aldo-keto reductase family 1 member A1 OS=Homo sapiens OX=9606 GN=AKR1A1 PE=1 SV=3	P14550	36'573.6	gDNPFPk	R	N
Aldo-keto reductase family 1 member A1 OS=Homo sapiens OX=9606 GN=AKR1A1 PE=1 SV=3	P14550	36'573.6	gLEVTAYSPLGSSDR	R	A
Aldo-keto reductase family 1 member A1 OS=Homo sapiens OX=9606 GN=AKR1A1 PE=1 SV=3	P14550	36'573.6	hHPEDVEPALR	K	K
Aldo-keto reductase family 1 member A1 OS=Homo sapiens OX=9606 GN=AKR1A1 PE=1 SV=3	P14550	36'573.6	qLNALNk	K	N
Aldo-keto reductase family 1 member A1 OS=Homo sapiens OX=9606 GN=AKR1A1 PE=1 SV=3	P14550	36'573.6	sEPGQVk	K	A
Aldo-keto reductase family 1 member A1 OS=Homo sapiens OX=9606 GN=AKR1A1 PE=1 SV=3	P14550	36'573.6	yALSVGYR	K	H
Nidogen-1 OS=Homo sapiens OX=9606 GN=NID1 PE=1 SV=3	P14543	136'375.6	aAEcVHR	R	G
Nidogen-1 OS=Homo sapiens OX=9606 GN=NID1 PE=1 SV=3	P14543	136'375.6	aATERPLGPPTER	R	T
Nidogen-1 OS=Homo sapiens OX=9606 GN=NID1 PE=1 SV=3	P14543	136'375.6	aEcLNPSQPSR	R	R
Nidogen-1 OS=Homo sapiens OX=9606 GN=NID1 PE=1 SV=3	P14543	136'375.6	aLEGLQYPFAVTSYGk	K	N
Nidogen-1 OS=Homo sapiens OX=9606 GN=NID1 PE=1 SV=3	P14543	136'375.6	aSLHGGEPTTIIR	R	Q
Nidogen-1 OS=Homo sapiens OX=9606 GN=NID1 PE=1 SV=3	P14543	136'375.6	cPDNTLGVDcIEQk	R	-
Nidogen-1 OS=Homo sapiens OX=9606 GN=NID1 PE=1 SV=3	P14543	136'375.6	cVPGEVEk	R	T
Nidogen-1 OS=Homo sapiens OX=9606 GN=NID1 PE=1 SV=3	P14543	136'375.6	eDLSPSITQR	R	A
Nidogen-1 OS=Homo sapiens OX=9606 GN=NID1 PE=1 SV=3	P14543	136'375.6	EHILGAAGATDPQR	R	P
Nidogen-1 OS=Homo sapiens OX=9606 GN=NID1 PE=1 SV=3	P14543	136'375.6	ESHPGLFPPTFGAVAPF	K	L
Nidogen-1 OS=Homo sapiens OX=9606 GN=NID1 PE=1 SV=3	P14543	136'375.6	ESHPGLFPPTFGAVAPFLADLDTTDGLGk	K	V
Nidogen-1 OS=Homo sapiens OX=9606 GN=NID1 PE=1 SV=3	P14543	136'375.6	eTDAFQPHk	K	Q
Nidogen-1 OS=Homo sapiens OX=9606 GN=NID1 PE=1 SV=3	P14543	136'375.6	eYTVTEPER	R	D
Nidogen-1 OS=Homo sapiens OX=9606 GN=NID1 PE=1 SV=3	P14543	136'375.6	eYTVTEPERDGASPSR	R	I
Nidogen-1 OS=Homo sapiens OX=9606 GN=NID1 PE=1 SV=3	P14543	136'375.6	GGADTYSVPSVLSPR	R	R
Nidogen-1 OS=Homo sapiens OX=9606 GN=NID1 PE=1 SV=3	P14543	136'375.6	gIVTDSVR	R	G
Nidogen-1 OS=Homo sapiens OX=9606 GN=NID1 PE=1 SV=3	P14543	136'375.6	IETSYmDGTNR	K	R
Nidogen-1 OS=Homo sapiens OX=9606 GN=NID1 PE=1 SV=3	P14543	136'375.6	iETSYmDGTNRR	K	I
Nidogen-1 OS=Homo sapiens OX=9606 GN=NID1 PE=1 SV=3	P14543	136'375.6	kENNQVPAVVAF	K	S
Nidogen-1 OS=Homo sapiens OX=9606 GN=NID1 PE=1 SV=3	P14543	136'375.6	LEDGDDFVSPALELSGALR	E	F
Nidogen-1 OS=Homo sapiens OX=9606 GN=NID1 PE=1 SV=3	P14543	136'375.6	lGLEDVGTTPFSYk	R	A
Nidogen-1 OS=Homo sapiens OX=9606 GN=NID1 PE=1 SV=3	P14543	136'375.6	lPLEGNTmR	R	K
Nidogen-1 OS=Homo sapiens OX=9606 GN=NID1 PE=1 SV=3	P14543	136'375.6	mNSVVALDLAISk	K	E
Nidogen-1 OS=Homo sapiens OX=9606 GN=NID1 PE=1 SV=3	P14543	136'375.6	nGFSITGGEFTR	K	Q
Nidogen-1 OS=Homo sapiens OX=9606 GN=NID1 PE=1 SV=3	P14543	136'375.6	NGIIATSEPPAk	T	E
Nidogen-1 OS=Homo sapiens OX=9606 GN=NID1 PE=1 SV=3	P14543	136'375.6	nIFWTDSNLDR	R	I
Nidogen-1 OS=Homo sapiens OX=9606 GN=NID1 PE=1 SV=3	P14543	136'375.6	NLYFTDWk	K	M
Nidogen-1 OS=Homo sapiens OX=9606 GN=NID1 PE=1 SV=3	P14543	136'375.6	PEGIAVDHLGR	S	N
Nidogen-1 OS=Homo sapiens OX=9606 GN=NID1 PE=1 SV=3	P14543	136'375.6	PERDGASPSR	E	I
Nidogen-1 OS=Homo sapiens OX=9606 GN=NID1 PE=1 SV=3	P14543	136'375.6	qAEVTFVGHPGNLVIk	R	Q
Nidogen-1 OS=Homo sapiens OX=9606 GN=NID1 PE=1 SV=3	P14543	136'375.6	qcVAEGSPQR	R	V
Nidogen-1 OS=Homo sapiens OX=9606 GN=NID1 PE=1 SV=3	P14543	136'375.6	qDLGSPEGIAVDHLGR	R	N
Nidogen-1 OS=Homo sapiens OX=9606 GN=NID1 PE=1 SV=3	P14543	136'375.6	rGGADTYSVPSVLSPR	R	R
Nidogen-1 OS=Homo sapiens OX=9606 GN=NID1 PE=1 SV=3	P14543	136'375.6	sDIDAVYVTTnGIIATSEPPAk	R	E
Nidogen-1 OS=Homo sapiens OX=9606 GN=NID1 PE=1 SV=3	P14543	136'375.6	sNGAYNIFANDR	K	E
Nidogen-1 OS=Homo sapiens OX=9606 GN=NID1 PE=1 SV=3	P14543	136'375.6	snGAYNIFANDRESVENLAk	K	S
Nidogen-1 OS=Homo sapiens OX=9606 GN=NID1 PE=1 SV=3	P14543	136'375.6	TGLHNcDIPQR	E	A
Nidogen-1 OS=Homo sapiens OX=9606 GN=NID1 PE=1 SV=3	P14543	136'375.6	tQFTcEcSIGFR	R	G
Nidogen-1 OS=Homo sapiens OX=9606 GN=NID1 PE=1 SV=3	P14543	136'375.6	vIIGLAFDcVDk	K	M
Nidogen-1 OS=Homo sapiens OX=9606 GN=NID1 PE=1 SV=3	P14543	136'375.6	vLFETDLVNPR	R	G
Nidogen-1 OS=Homo sapiens OX=9606 GN=NID1 PE=1 SV=3	P14543	136'375.6	VTFVGHPGNLVIk	E	Q
Nidogen-1 OS=Homo sapiens OX=9606 GN=NID1 PE=1 SV=3	P14543	136'375.6	vYYREDLSPSITQR	K	A
Nidogen-1 OS=Homo sapiens OX=9606 GN=NID1 PE=1 SV=3	P14543	136'375.6	yALSnSIGPVR	R	E
Cystatin-B OS=Homo sapiens OX=9606 GN=CSTB PE=1 SV=2	P04080	11'139.3	AkHDELTYF	K	-
Cystatin-B OS=Homo sapiens OX=9606 GN=CSTB PE=1 SV=2	P04080	11'139.3	eTQHIADQVR	A	S
Cystatin-B OS=Homo sapiens OX=9606 GN=CSTB PE=1 SV=2	P04080	11'139.3	GAPSATQPATAETQHIADQVR	C	S
Cystatin-B OS=Homo sapiens OX=9606 GN=CSTB PE=1 SV=2	P04080	11'139.3	GDEDFVHLR	V	V
Cystatin-B OS=Homo sapiens OX=9606 GN=CSTB PE=1 SV=2	P04080	11'139.3	PATAETQHIADQVR	Q	S
Cystatin-B OS=Homo sapiens OX=9606 GN=CSTB PE=1 SV=2	P04080	11'139.3	PSATQPATAETQHIADQVR	A	S
Cystatin-B OS=Homo sapiens OX=9606 GN=CSTB PE=1 SV=2	P04080	11'139.3	sQLEEkENk	R	K
Cystatin-B OS=Homo sapiens OX=9606 GN=CSTB PE=1 SV=2	P04080	11'139.3	sQVVAGTnYFIk	K	V
Cystatin-B OS=Homo sapiens OX=9606 GN=CSTB PE=1 SV=2	P04080	11'139.3	TAETQHIADQVR	A	S
Cystatin-B OS=Homo sapiens OX=9606 GN=CSTB PE=1 SV=2	P04080	11'139.3	VGDEDFVHLR	H	V
Cystatin-B OS=Homo sapiens OX=9606 GN=CSTB PE=1 SV=2	P04080	11'139.3	vHVGDEDFVHLR	K	V
Annexin A1 OS=Homo sapiens OX=9606 GN=ANXA1 PE=1 SV=2	P04083	38'715.9	aAYLQETGkPLDETLk	K	K
Annexin A1 OS=Homo sapiens OX=9606 GN=ANXA1 PE=1 SV=2	P04083	38'715.9	aLYEAGER	R	R
Annexin A1 OS=Homo sapiens OX=9606 GN=ANXA1 PE=1 SV=2	P04083	38'715.9	ATIIDILTk	E	R
Annexin A1 OS=Homo sapiens OX=9606 GN=ANXA1 PE=1 SV=2	P04083	38'715.9	cLTAIVk	K	C
Annexin A1 OS=Homo sapiens OX=9606 GN=ANXA1 PE=1 SV=2	P04083	38'715.9	dITSDTSGDFR	K	N
Annexin A1 OS=Homo sapiens OX=9606 GN=ANXA1 PE=1 SV=2	P04083	38'715.9	gDRSEDFGVNEDLADSDAR	K	A
Annexin A1 OS=Homo sapiens OX=9606 GN=ANXA1 PE=1 SV=2	P04083	38'715.9	gGPGSAVSPYPTFNPSSDVAALHk	K	A
Annexin A1 OS=Homo sapiens OX=9606 GN=ANXA1 PE=1 SV=2	P04083	38'715.9	gTDVNVFNTILTTR	K	S
Annexin A1 OS=Homo sapiens OX=9606 GN=ANXA1 PE=1 SV=2	P04083	38'715.9	NALLSLAk	R	G
Annexin A1 OS=Homo sapiens OX=9606 GN=ANXA1 PE=1 SV=2	P04083	38'715.9	qAWFIENEEQEYVQTVk	K	S
Annexin A1 OS=Homo sapiens OX=9606 GN=ANXA1 PE=1 SV=2	P04083	38'715.9	sEDFGVNEDLADSDAR	R	A
Annexin A1 OS=Homo sapiens OX=9606 GN=ANXA1 PE=1 SV=2	P04083	38'715.9	sEIDMNDIk	R	A
Annexin A1 OS=Homo sapiens OX=9606 GN=ANXA1 PE=1 SV=2	P04083	38'715.9	tPAQFDADELR	K	A
Annexin A1 OS=Homo sapiens OX=9606 GN=ANXA1 PE=1 SV=2	P04083	38'715.9	vLDLELk	K	G
Platelet-derived growth factor subunit A OS=Homo sapiens OX=9606 GN=PDGFA PE=1 SV=1	P04085	24'042.7	cTGccNTSSVk	R	C
Platelet-derived growth factor subunit A OS=Homo sapiens OX=9606 GN=PDGFA PE=1 SV=1	P04085	24'042.7	lLEIDSVGSEDSLDTSLR	R	A
Platelet-derived growth factor subunit A OS=Homo sapiens OX=9606 GN=PDGFA PE=1 SV=1	P04085	24'042.7	SVGSEDSLDTSLR	D	A
Platelet-derived growth factor subunit A OS=Homo sapiens OX=9606 GN=PDGFA PE=1 SV=1	P04085	24'042.7	tVIYEIPR	R	S
Pappalysin-1 OS=Homo sapiens OX=9606 GN=PAPPA PE=1 SV=3	Q13219	180'969.5	DIPHWLNP	R	T
Pappalysin-1 OS=Homo sapiens OX=9606 GN=PAPPA PE=1 SV=3	Q13219	180'969.5	QEMQGQcSVPNELNSNLk	C	L
Pappalysin-1 OS=Homo sapiens OX=9606 GN=PAPPA PE=1 SV=3	Q13219	180'969.5	qETISVQLLDTk	K	D
Pappalysin-1 OS=Homo sapiens OX=9606 GN=PAPPA PE=1 SV=3	Q13219	180'969.5	RDPRAGRPPR	R	P
Chitotriosidase-1 OS=Homo sapiens OX=9606 GN=CHIT1 PE=1 SV=1	Q13231	51'682.1	aDGLYPNPR	K	E
Chitotriosidase-1 OS=Homo sapiens OX=9606 GN=CHIT1 PE=1 SV=1	Q13231	51'682.1	dNQWVGFDDVESFk	R	T
Chitotriosidase-1 OS=Homo sapiens OX=9606 GN=CHIT1 PE=1 SV=1	Q13231	51'682.1	fTDMVATANNR	K	Q
Chitotriosidase-1 OS=Homo sapiens OX=9606 GN=CHIT1 PE=1 SV=1	Q13231	51'682.1	LFQQScPTGLVFSNSck	R	C
Chitotriosidase-1 OS=Homo sapiens OX=9606 GN=CHIT1 PE=1 SV=1	Q13231	51'682.1	LILGmPTYGR	K	S
Chitotriosidase-1 OS=Homo sapiens OX=9606 GN=CHIT1 PE=1 SV=1	Q13231	51'682.1	qEESGAAASLNVDAAVQQWLQk	R	G
Chitotriosidase-1 OS=Homo sapiens OX=9606 GN=CHIT1 PE=1 SV=1	Q13231	51'682.1	qTFVnSAIR	R	F
Chitotriosidase-1 OS=Homo sapiens OX=9606 GN=CHIT1 PE=1 SV=1	Q13231	51'682.1	SFTLASSSDTR	R	V
Chitotriosidase-1 OS=Homo sapiens OX=9606 GN=CHIT1 PE=1 SV=1	Q13231	51'682.1	sSFYScAAGR	R	L
Chitotriosidase-1 OS=Homo sapiens OX=9606 GN=CHIT1 PE=1 SV=1	Q13231	51'682.1	vGAPATGSGTPGPFTk	R	E
ADAMTS-like protein 2 OS=Homo sapiens OX=9606 GN=ADAMTSL2 PE=1 SV=1	Q86TH1	104'618.3	cYQGTDIVR	K	G
ADAMTS-like protein 2 OS=Homo sapiens OX=9606 GN=ADAMTSL2 PE=1 SV=1	Q86TH1	104'618.3	cYQGTDIVRGcD	K	P
ADAMTS-like protein 2 OS=Homo sapiens OX=9606 GN=ADAMTSL2 PE=1 SV=1	Q86TH1	104'618.3	dIQIVER	R	K
ADAMTS-like protein 2 OS=Homo sapiens OX=9606 GN=ADAMTSL2 PE=1 SV=1	Q86TH1	104'618.3	gcDPLVkPVGR	R	Q
ADAMTS-like protein 2 OS=Homo sapiens OX=9606 GN=ADAMTSL2 PE=1 SV=1	Q86TH1	104'618.3	gVcVSGk	R	C
ADAMTS-like protein 2 OS=Homo sapiens OX=9606 GN=ADAMTSL2 PE=1 SV=1	Q86TH1	104'618.3	ncPAHWLAQDWER	K	C
ADAMTS-like protein 2 OS=Homo sapiens OX=9606 GN=ADAMTSL2 PE=1 SV=1	Q86TH1	104'618.3	NFNIAGTVVk	K	Y
ADAMTS-like protein 2 OS=Homo sapiens OX=9606 GN=ADAMTSL2 PE=1 SV=1	Q86TH1	104'618.3	nPAcGPQWEmSEWSEcTAk	R	C
ADAMTS-like protein 2 OS=Homo sapiens OX=9606 GN=ADAMTSL2 PE=1 SV=1	Q86TH1	104'618.3	sGPEcGLAk	R	K
ADAMTS-like protein 2 OS=Homo sapiens OX=9606 GN=ADAMTSL2 PE=1 SV=1	Q86TH1	104'618.3	TcGEGYQFR	R	V
ADAMTS-like protein 2 OS=Homo sapiens OX=9606 GN=ADAMTSL2 PE=1 SV=1	Q86TH1	104'618.3	vQEcPPDGR	R	S
Serine/arginine-rich splicing factor 9 OS=Homo sapiens OX=9606 GN=SRSF9 PE=1 SV=1	Q13242	25'542.9	ekDLEDLFYk	R	Y
Serine/arginine-rich splicing factor 9 OS=Homo sapiens OX=9606 GN=SRSF9 PE=1 SV=1	Q13242	25'542.9	SHEGETSYIR	R	V
Stabilin-1 OS=Homo sapiens OX=9606 GN=STAB1 PE=1 SV=3	Q9NY15	275'473.1	aNNIAAnGVFHVVTGLR	K	W
Stabilin-1 OS=Homo sapiens OX=9606 GN=STAB1 PE=1 SV=3	Q9NY15	275'473.1	ecVYIHDPTGLnVLk	K	K
Stabilin-1 OS=Homo sapiens OX=9606 GN=STAB1 PE=1 SV=3	Q9NY15	275'473.1	gGcHTDALcSYVGPGQSR	R	C
Stabilin-1 OS=Homo sapiens OX=9606 GN=STAB1 PE=1 SV=3	Q9NY15	275'473.1	iLLGPEGVPLQR	R	V
Stabilin-1 OS=Homo sapiens OX=9606 GN=STAB1 PE=1 SV=3	Q9NY15	275'473.1	NNGGcSPYATck	K	S
Stabilin-1 OS=Homo sapiens OX=9606 GN=STAB1 PE=1 SV=3	Q9NY15	275'473.1	tcTcDTAHTVGDGLTcR	R	A
Semaphorin-5A OS=Homo sapiens OX=9606 GN=SEMA5A PE=1 SV=3	Q13591	120'614.6	FSHVAVDVVQGR	R	E
Semaphorin-5A OS=Homo sapiens OX=9606 GN=SEMA5A PE=1 SV=3	Q13591	120'614.6	TEHPVISYk	R	E
Semaphorin-5A OS=Homo sapiens OX=9606 GN=SEMA5A PE=1 SV=3	Q13591	120'614.6	VcNNPEPk	R	Y
Polyadenylate-binding protein 4 OS=Homo sapiens OX=9606 GN=PABPC4 PE=1 SV=1	Q13310	70'783.8	eFTNVYIk	K	N
Polyadenylate-binding protein 4 OS=Homo sapiens OX=9606 GN=PABPC4 PE=1 SV=1	Q13310	70'783.8	VAGMRALPANAILNQ	R	F
Stromal interaction molecule 1 OS=Homo sapiens OX=9606 GN=STIM1 PE=1 SV=3	Q13586	77'424.1	lTEPQHGLGSQR	R	D
Stromal interaction molecule 1 OS=Homo sapiens OX=9606 GN=STIM1 PE=1 SV=3	Q13586	77'424.1	qRLTEPQHGLGSqR	R	D
Fibroblast growth factor 12 OS=Homo sapiens OX=9606 GN=FGF12 PE=1 SV=1	P61328	27'399.5	AIASSLIR	A	Q
Fibroblast growth factor 12 OS=Homo sapiens OX=9606 GN=FGF12 PE=1 SV=1	P61328	27'399.5	vVAIQGVk	R	A
Apolipoprotein B-100 OS=Homo sapiens OX=9606 GN=APOB PE=1 SV=2	P04114	515'614.8	aLVDTLk	R	F
Apolipoprotein B-100 OS=Homo sapiens OX=9606 GN=APOB PE=1 SV=2	P04114	515'614.8	aLVEQGFTVPEIk	K	T
Apolipoprotein B-100 OS=Homo sapiens OX=9606 GN=APOB PE=1 SV=2	P04114	515'614.8	aQIPILR	K	M
Apolipoprotein B-100 OS=Homo sapiens OX=9606 GN=APOB PE=1 SV=2	P04114	515'614.8	dLGQcDR	R	F
Apolipoprotein B-100 OS=Homo sapiens OX=9606 GN=APOB PE=1 SV=2	P04114	515'614.8	dLkVEDIPLAR	R	I
Apolipoprotein B-100 OS=Homo sapiens OX=9606 GN=APOB PE=1 SV=2	P04114	515'614.8	eVYGFNPEGk	K	A
Apolipoprotein B-100 OS=Homo sapiens OX=9606 GN=APOB PE=1 SV=2	P04114	515'614.8	fPEVDVLTk	K	Y
Apolipoprotein B-100 OS=Homo sapiens OX=9606 GN=APOB PE=1 SV=2	P04114	515'614.8	fVTQAEGAk	K	Q
Apolipoprotein B-100 OS=Homo sapiens OX=9606 GN=APOB PE=1 SV=2	P04114	515'614.8	iGVELTGR	K	T
Apolipoprotein B-100 OS=Homo sapiens OX=9606 GN=APOB PE=1 SV=2	P04114	515'614.8	INNQLTLDSNTk	K	Y
Apolipoprotein B-100 OS=Homo sapiens OX=9606 GN=APOB PE=1 SV=2	P04114	515'614.8	IVQILPWEQNEQVkNFVA	K	S
Apolipoprotein B-100 OS=Homo sapiens OX=9606 GN=APOB PE=1 SV=2	P04114	515'614.8	kGNVATEISTER	R	D
Apolipoprotein B-100 OS=Homo sapiens OX=9606 GN=APOB PE=1 SV=2	P04114	515'614.8	lAIPEGk	K	Q
Apolipoprotein B-100 OS=Homo sapiens OX=9606 GN=APOB PE=1 SV=2	P04114	515'614.8	lGNNPVSk	K	G
Apolipoprotein B-100 OS=Homo sapiens OX=9606 GN=APOB PE=1 SV=2	P04114	515'614.8	lTLDIQNk	R	K
Apolipoprotein B-100 OS=Homo sapiens OX=9606 GN=APOB PE=1 SV=2	P04114	515'614.8	qAEAVLk	K	T
Apolipoprotein B-100 OS=Homo sapiens OX=9606 GN=APOB PE=1 SV=2	P04114	515'614.8	qGFFPDSVNk	K	A
Apolipoprotein B-100 OS=Homo sapiens OX=9606 GN=APOB PE=1 SV=2	P04114	515'614.8	qIDDIDVR	R	F
Apolipoprotein B-100 OS=Homo sapiens OX=9606 GN=APOB PE=1 SV=2	P04114	515'614.8	TEVIPPLI	K	E
Apolipoprotein B-100 OS=Homo sapiens OX=9606 GN=APOB PE=1 SV=2	P04114	515'614.8	tEVIPPLIENR	K	Q
Apolipoprotein B-100 OS=Homo sapiens OX=9606 GN=APOB PE=1 SV=2	P04114	515'614.8	vELEVPQLcSFILk	K	T
Apolipoprotein B-100 OS=Homo sapiens OX=9606 GN=APOB PE=1 SV=2	P04114	515'614.8	vNDESTEGk	R	T
Apolipoprotein B-100 OS=Homo sapiens OX=9606 GN=APOB PE=1 SV=2	P04114	515'614.8	vQGVEFSHR	K	L
Ubiquitin-conjugating enzyme E2 L3 OS=Homo sapiens OX=9606 GN=UBE2L3 PE=1 SV=1	P68036	17'862.3	aDLAEEYSk	R	D
Ubiquitin-conjugating enzyme E2 L3 OS=Homo sapiens OX=9606 GN=UBE2L3 PE=1 SV=1	P68036	17'862.3	aDLAEEYSkDR	R	K
Ubiquitin-conjugating enzyme E2 L3 OS=Homo sapiens OX=9606 GN=UBE2L3 PE=1 SV=1	P68036	17'862.3	IYHPNIDEk	K	G
Ubiquitin-conjugating enzyme E2 L3 OS=Homo sapiens OX=9606 GN=UBE2L3 PE=1 SV=1	P68036	17'862.3	TDQVIQSLIALVNDP	K	Q
Calcium/calmodulin-dependent protein kinase type II subunit delta OS=Homo sapiens OX=9606 GN=CAMK2D PE=1 SV=3	Q13557	56'370.7	GAILTTmLATR	K	N
Calcium/calmodulin-dependent protein kinase type II subunit delta OS=Homo sapiens OX=9606 GN=CAMK2D PE=1 SV=3	Q13557	56'370.7	icDPGLTAFEPEALGNLVEGmDFHR	K	F
Calcium/calmodulin-dependent protein kinase type II subunit delta OS=Homo sapiens OX=9606 GN=CAMK2D PE=1 SV=3	Q13557	56'370.7	tmQSEETR	K	V
Calcium/calmodulin-dependent protein kinase type II subunit beta OS=Homo sapiens OX=9606 GN=CAMK2B PE=1 SV=3	Q13554	72'678.7	GAILTTmLATR	K	N
Calcium/calmodulin-dependent protein kinase type II subunit beta OS=Homo sapiens OX=9606 GN=CAMK2B PE=1 SV=3	Q13554	72'678.7	icDPGLTSFEPEALGNLVEGmDFHR	K	F
Calcium/calmodulin-dependent protein kinase type II subunit beta OS=Homo sapiens OX=9606 GN=CAMK2B PE=1 SV=3	Q13554	72'678.7	ISDILNSVRR	R	G
Calcium/calmodulin-dependent protein kinase type II subunit beta OS=Homo sapiens OX=9606 GN=CAMK2B PE=1 SV=3	Q13554	72'678.7	lTQYIDGQGRPR	R	T
Calcium/calmodulin-dependent protein kinase type II subunit beta OS=Homo sapiens OX=9606 GN=CAMK2B PE=1 SV=3	Q13554	72'678.7	nSAAATSPk	K	G
Calcium/calmodulin-dependent protein kinase type II subunit beta OS=Homo sapiens OX=9606 GN=CAMK2B PE=1 SV=3	Q13554	72'678.7	tTEQLIEAVNNGDFEAYAk	K	I
von Willebrand factor OS=Homo sapiens OX=9606 GN=VWF PE=1 SV=4	P04275	309'251.2	AVSPLPYLR	R	N
von Willebrand factor OS=Homo sapiens OX=9606 GN=VWF PE=1 SV=4	P04275	309'251.2	cHPLVDPEPFVALcEk	R	T
von Willebrand factor OS=Homo sapiens OX=9606 GN=VWF PE=1 SV=4	P04275	309'251.2	cPcFHQGk	R	E
von Willebrand factor OS=Homo sapiens OX=9606 GN=VWF PE=1 SV=4	P04275	309'251.2	ecLcGALASYAAAcAGR	R	G
von Willebrand factor OS=Homo sapiens OX=9606 GN=VWF PE=1 SV=4	P04275	309'251.2	eYAPGETVk	K	I
von Willebrand factor OS=Homo sapiens OX=9606 GN=VWF PE=1 SV=4	P04275	309'251.2	fSEEAcAVLTSPTFEAcHR	R	A
von Willebrand factor OS=Homo sapiens OX=9606 GN=VWF PE=1 SV=4	P04275	309'251.2	gEYFWEk	R	R
von Willebrand factor OS=Homo sapiens OX=9606 GN=VWF PE=1 SV=4	P04275	309'251.2	gLYLETEAGYYk	K	L
von Willebrand factor OS=Homo sapiens OX=9606 GN=VWF PE=1 SV=4	P04275	309'251.2	gQVYLQcGTPcNLTcR	K	S
von Willebrand factor OS=Homo sapiens OX=9606 GN=VWF PE=1 SV=4	P04275	309'251.2	hGAGVAmDGQDVQLPLLk	K	G
von Willebrand factor OS=Homo sapiens OX=9606 GN=VWF PE=1 SV=4	P04275	309'251.2	hIVTFDGQNFk	R	L
von Willebrand factor OS=Homo sapiens OX=9606 GN=VWF PE=1 SV=4	P04275	309'251.2	iDGSGNFQVLLSDR	R	Y
von Willebrand factor OS=Homo sapiens OX=9606 GN=VWF PE=1 SV=4	P04275	309'251.2	iLAGPAGDSNVVk	R	L
von Willebrand factor OS=Homo sapiens OX=9606 GN=VWF PE=1 SV=4	P04275	309'251.2	IQHTVTASVR	R	L
von Willebrand factor OS=Homo sapiens OX=9606 GN=VWF PE=1 SV=4	P04275	309'251.2	kVIVIPVGIGP	K	H
von Willebrand factor OS=Homo sapiens OX=9606 GN=VWF PE=1 SV=4	P04275	309'251.2	LHGDcQDLQk	K	Q
von Willebrand factor OS=Homo sapiens OX=9606 GN=VWF PE=1 SV=4	P04275	309'251.2	lSGEAYGFVAR	K	I
von Willebrand factor OS=Homo sapiens OX=9606 GN=VWF PE=1 SV=4	P04275	309'251.2	LSPVYAGk	K	T
von Willebrand factor OS=Homo sapiens OX=9606 GN=VWF PE=1 SV=4	P04275	309'251.2	lVcPADNLR	K	A
von Willebrand factor OS=Homo sapiens OX=9606 GN=VWF PE=1 SV=4	P04275	309'251.2	NSQWIcSNEEcPGEcLVTGQSHFk	R	S
von Willebrand factor OS=Homo sapiens OX=9606 GN=VWF PE=1 SV=4	P04275	309'251.2	qcVSPcAR	R	T
von Willebrand factor OS=Homo sapiens OX=9606 GN=VWF PE=1 SV=4	P04275	309'251.2	qHSDPcALNPR	K	M
von Willebrand factor OS=Homo sapiens OX=9606 GN=VWF PE=1 SV=4	P04275	309'251.2	rLPGDIQVVPIGVGPNANVQELER	K	I
von Willebrand factor OS=Homo sapiens OX=9606 GN=VWF PE=1 SV=4	P04275	309'251.2	SFSIIGDFQNGk	R	R
von Willebrand factor OS=Homo sapiens OX=9606 GN=VWF PE=1 SV=4	P04275	309'251.2	tNTGLALR	R	Y
von Willebrand factor OS=Homo sapiens OX=9606 GN=VWF PE=1 SV=4	P04275	309'251.2	vEDFGNAWk	R	L
von Willebrand factor OS=Homo sapiens OX=9606 GN=VWF PE=1 SV=4	P04275	309'251.2	VIVIPVGIGPH	K	A
von Willebrand factor OS=Homo sapiens OX=9606 GN=VWF PE=1 SV=4	P04275	309'251.2	VSmPYASk	R	G
von Willebrand factor OS=Homo sapiens OX=9606 GN=VWF PE=1 SV=4	P04275	309'251.2	vSSQcADTR	K	K
von Willebrand factor OS=Homo sapiens OX=9606 GN=VWF PE=1 SV=4	P04275	309'251.2	yDVcScSDGR	R	E
von Willebrand factor OS=Homo sapiens OX=9606 GN=VWF PE=1 SV=4	P04275	309'251.2	yPPGTSLSR	R	D
Keratin, type II cytoskeletal 1 OS=Homo sapiens OX=9606 GN=KRT1 PE=1 SV=6	P04264	66'040.3	aEAESLYQSk	K	Y
Keratin, type II cytoskeletal 1 OS=Homo sapiens OX=9606 GN=KRT1 PE=1 SV=6	P04264	66'040.3	aQYEDIAQk	K	S
Keratin, type II cytoskeletal 1 OS=Homo sapiens OX=9606 GN=KRT1 PE=1 SV=6	P04264	66'040.3	dVDGAYmTk	K	V
Keratin, type II cytoskeletal 1 OS=Homo sapiens OX=9606 GN=KRT1 PE=1 SV=6	P04264	66'040.3	dYQELMNTk	R	L
Keratin, type II cytoskeletal 1 OS=Homo sapiens OX=9606 GN=KRT1 PE=1 SV=6	P04264	66'040.3	fLEQQNQVLQTk	R	W
Keratin, type II cytoskeletal 1 OS=Homo sapiens OX=9606 GN=KRT1 PE=1 SV=6	P04264	66'040.3	fSScGGGGGSFGAGGGFGSR	R	S
Keratin, type II cytoskeletal 1 OS=Homo sapiens OX=9606 GN=KRT1 PE=1 SV=6	P04264	66'040.3	GGGGGGYGSGGSSYGSGGGSYGSGGGGGGGR	R	G
Keratin, type II cytoskeletal 1 OS=Homo sapiens OX=9606 GN=KRT1 PE=1 SV=6	P04264	66'040.3	gSGGGSSGGSIGGR	R	G
Keratin, type II cytoskeletal 1 OS=Homo sapiens OX=9606 GN=KRT1 PE=1 SV=6	P04264	66'040.3	GSGGSSYGSGGGSYGSGGGGGGGR	Y	G
Keratin, type II cytoskeletal 1 OS=Homo sapiens OX=9606 GN=KRT1 PE=1 SV=6	P04264	66'040.3	gSSSGGVk	R	S
Keratin, type II cytoskeletal 1 OS=Homo sapiens OX=9606 GN=KRT1 PE=1 SV=6	P04264	66'040.3	GSSSGGVkSSGGSSSV	R	K
Keratin, type II cytoskeletal 1 OS=Homo sapiens OX=9606 GN=KRT1 PE=1 SV=6	P04264	66'040.3	GSSSGGVkSSGGSSSVk	R	F
Keratin, type II cytoskeletal 1 OS=Homo sapiens OX=9606 GN=KRT1 PE=1 SV=6	P04264	66'040.3	iEISELNR	K	V
Keratin, type II cytoskeletal 1 OS=Homo sapiens OX=9606 GN=KRT1 PE=1 SV=6	P04264	66'040.3	LLQQVDTSTR	E	T
Keratin, type II cytoskeletal 1 OS=Homo sapiens OX=9606 GN=KRT1 PE=1 SV=6	P04264	66'040.3	lNDLEDALQQAk	K	E
Keratin, type II cytoskeletal 1 OS=Homo sapiens OX=9606 GN=KRT1 PE=1 SV=6	P04264	66'040.3	mSGEcAPNVSVSVSTSHTTISGGGSR	R	G
Keratin, type II cytoskeletal 1 OS=Homo sapiens OX=9606 GN=KRT1 PE=1 SV=6	P04264	66'040.3	nkLNDLEDALQQAk	K	E
Keratin, type II cytoskeletal 1 OS=Homo sapiens OX=9606 GN=KRT1 PE=1 SV=6	P04264	66'040.3	nkYEDEINk	R	R
Keratin, type II cytoskeletal 1 OS=Homo sapiens OX=9606 GN=KRT1 PE=1 SV=6	P04264	66'040.3	NmQDmVEDYR	K	N
Keratin, type II cytoskeletal 1 OS=Homo sapiens OX=9606 GN=KRT1 PE=1 SV=6	P04264	66'040.3	NNQFASFIDk	L	V
Keratin, type II cytoskeletal 1 OS=Homo sapiens OX=9606 GN=KRT1 PE=1 SV=6	P04264	66'040.3	qISNLQQSISDAEQR	K	G
Keratin, type II cytoskeletal 1 OS=Homo sapiens OX=9606 GN=KRT1 PE=1 SV=6	P04264	66'040.3	qQNQVLQTk	E	W
Keratin, type II cytoskeletal 1 OS=Homo sapiens OX=9606 GN=KRT1 PE=1 SV=6	P04264	66'040.3	QQSISDAEQR	L	G
Keratin, type II cytoskeletal 1 OS=Homo sapiens OX=9606 GN=KRT1 PE=1 SV=6	P04264	66'040.3	RTLLEGEESR	Y	M
Keratin, type II cytoskeletal 1 OS=Homo sapiens OX=9606 GN=KRT1 PE=1 SV=6	P04264	66'040.3	sEIDNVk	R	K
Keratin, type II cytoskeletal 1 OS=Homo sapiens OX=9606 GN=KRT1 PE=1 SV=6	P04264	66'040.3	sEIDNVkk	R	Q
Keratin, type II cytoskeletal 1 OS=Homo sapiens OX=9606 GN=KRT1 PE=1 SV=6	P04264	66'040.3	SGGGFSSGSAGIINYQR	R	R
Keratin, type II cytoskeletal 1 OS=Homo sapiens OX=9606 GN=KRT1 PE=1 SV=6	P04264	66'040.3	SGGSSYGSGGGSYGSGGGGGGGR	G	G
Keratin, type II cytoskeletal 1 OS=Homo sapiens OX=9606 GN=KRT1 PE=1 SV=6	P04264	66'040.3	SGYRSGGGFSSGSAG	R	I
Keratin, type II cytoskeletal 1 OS=Homo sapiens OX=9606 GN=KRT1 PE=1 SV=6	P04264	66'040.3	SGYRSGGGFSSGSAGIIN	R	Y
Keratin, type II cytoskeletal 1 OS=Homo sapiens OX=9606 GN=KRT1 PE=1 SV=6	P04264	66'040.3	SGYRSGGGFSSGSAGIINY	R	Q
Keratin, type II cytoskeletal 1 OS=Homo sapiens OX=9606 GN=KRT1 PE=1 SV=6	P04264	66'040.3	SISISVAR	K	G
Keratin, type II cytoskeletal 1 OS=Homo sapiens OX=9606 GN=KRT1 PE=1 SV=6	P04264	66'040.3	skAEAESLYQSk	K	Y
Keratin, type II cytoskeletal 1 OS=Homo sapiens OX=9606 GN=KRT1 PE=1 SV=6	P04264	66'040.3	sLDLDSIIAEVk	R	A
Keratin, type II cytoskeletal 1 OS=Homo sapiens OX=9606 GN=KRT1 PE=1 SV=6	P04264	66'040.3	SLNNQFASFIDk	K	V
Keratin, type II cytoskeletal 1 OS=Homo sapiens OX=9606 GN=KRT1 PE=1 SV=6	P04264	66'040.3	sLVNLGGSk	R	S
Keratin, type II cytoskeletal 1 OS=Homo sapiens OX=9606 GN=KRT1 PE=1 SV=6	P04264	66'040.3	sSGGSSSVk	K	F
Keratin, type II cytoskeletal 1 OS=Homo sapiens OX=9606 GN=KRT1 PE=1 SV=6	P04264	66'040.3	SSYGSGGGSYGSGGGGGGGR	G	G
Keratin, type II cytoskeletal 1 OS=Homo sapiens OX=9606 GN=KRT1 PE=1 SV=6	P04264	66'040.3	SYGSGGGSYGSGGGGGGGR	S	G
Keratin, type II cytoskeletal 1 OS=Homo sapiens OX=9606 GN=KRT1 PE=1 SV=6	P04264	66'040.3	TLLEGEESR	R	M
Keratin, type II cytoskeletal 1 OS=Homo sapiens OX=9606 GN=KRT1 PE=1 SV=6	P04264	66'040.3	tNAENEFVTIk	R	K
Keratin, type II cytoskeletal 1 OS=Homo sapiens OX=9606 GN=KRT1 PE=1 SV=6	P04264	66'040.3	tNAENEFVTIkk	R	D
Keratin, type II cytoskeletal 1 OS=Homo sapiens OX=9606 GN=KRT1 PE=1 SV=6	P04264	66'040.3	wELLQQVDTSTR	K	T
Keratin, type II cytoskeletal 1 OS=Homo sapiens OX=9606 GN=KRT1 PE=1 SV=6	P04264	66'040.3	yEELQITAGR	K	H
Keratin, type II cytoskeletal 6B OS=Homo sapiens OX=9606 GN=KRT6B PE=1 SV=5	P04259	60'068.6	aDTLTDEINFLR	K	A
Keratin, type II cytoskeletal 6B OS=Homo sapiens OX=9606 GN=KRT6B PE=1 SV=5	P04259	60'068.6	aQYEEIAQR	K	S
Keratin, type II cytoskeletal 6B OS=Homo sapiens OX=9606 GN=KRT6B PE=1 SV=5	P04259	60'068.6	ATGGGLSSVGGGSSTIk	R	Y
Keratin, type II cytoskeletal 6B OS=Homo sapiens OX=9606 GN=KRT6B PE=1 SV=5	P04259	60'068.6	ATGGGLSSVGGGSSTIkY	R	T
Keratin, type II cytoskeletal 6B OS=Homo sapiens OX=9606 GN=KRT6B PE=1 SV=5	P04259	60'068.6	ATGGGLSSVGGGSSTIkYTTTSSSSR	R	K
Keratin, type II cytoskeletal 6B OS=Homo sapiens OX=9606 GN=KRT6B PE=1 SV=5	P04259	60'068.6	dVDAAYmNk	K	V
Keratin, type II cytoskeletal 6B OS=Homo sapiens OX=9606 GN=KRT6B PE=1 SV=5	P04259	60'068.6	fLEQQNk	R	V
Keratin, type II cytoskeletal 6B OS=Homo sapiens OX=9606 GN=KRT6B PE=1 SV=5	P04259	60'068.6	GSGGLGGAcGGAGFGSR	R	S
Keratin, type II cytoskeletal 6B OS=Homo sapiens OX=9606 GN=KRT6B PE=1 SV=5	P04259	60'068.6	ISIGGGScAISGGYGSR	R	A
Keratin, type II cytoskeletal 6B OS=Homo sapiens OX=9606 GN=KRT6B PE=1 SV=5	P04259	60'068.6	lLEGEEcR	K	L
Keratin, type II cytoskeletal 6B OS=Homo sapiens OX=9606 GN=KRT6B PE=1 SV=5	P04259	60'068.6	nkYEDEINk	K	R
Keratin, type II cytoskeletal 6B OS=Homo sapiens OX=9606 GN=KRT6B PE=1 SV=5	P04259	60'068.6	nLDLDSIIAEVk	R	A
Keratin, type II cytoskeletal 6B OS=Homo sapiens OX=9606 GN=KRT6B PE=1 SV=5	P04259	60'068.6	qcANLQAAIADAEQR	K	G
Keratin, type II cytoskeletal 6B OS=Homo sapiens OX=9606 GN=KRT6B PE=1 SV=5	P04259	60'068.6	qEIAEINR	K	M
Keratin, type II cytoskeletal 6B OS=Homo sapiens OX=9606 GN=KRT6B PE=1 SV=5	P04259	60'068.6	sEIDHVk	R	K
Keratin, type II cytoskeletal 6B OS=Homo sapiens OX=9606 GN=KRT6B PE=1 SV=5	P04259	60'068.6	SGFSSISVSR	R	S
Keratin, type II cytoskeletal 6B OS=Homo sapiens OX=9606 GN=KRT6B PE=1 SV=5	P04259	60'068.6	sLYGLGGSk	R	R
Keratin, type II cytoskeletal 6B OS=Homo sapiens OX=9606 GN=KRT6B PE=1 SV=5	P04259	60'068.6	yEELQITAGR	K	H
Keratin, type II cytoskeletal 6B OS=Homo sapiens OX=9606 GN=KRT6B PE=1 SV=5	P04259	60'068.6	yTTTSSSSR	K	K
Prepronociceptin OS=Homo sapiens OX=9606 GN=PNOC PE=1 SV=1	Q13519	20'295.4	aSEmQHLR	R	R
Prepronociceptin OS=Homo sapiens OX=9606 GN=PNOC PE=1 SV=1	Q13519	20'295.4	dcLTcQEk	R	L
Prepronociceptin OS=Homo sapiens OX=9606 GN=PNOC PE=1 SV=1	Q13519	20'295.4	ScQRDcLTcQEk	S	L
Prepronociceptin OS=Homo sapiens OX=9606 GN=PNOC PE=1 SV=1	Q13519	20'295.4	SSWQLSPAAPEHVA	R	A
Prepronociceptin OS=Homo sapiens OX=9606 GN=PNOC PE=1 SV=1	Q13519	20'295.4	SSWQLSPAAPEHVAAA	R	L
Prepronociceptin OS=Homo sapiens OX=9606 GN=PNOC PE=1 SV=1	Q13519	20'295.4	SSWQLSPAAPEHVAAALYQPR	R	A
Group 3 secretory phospholipase A2 OS=Homo sapiens OX=9606 GN=PLA2G3 PE=1 SV=2	Q9NZ20	57'166.8	dAQGLALIHAR	K	W
Group 3 secretory phospholipase A2 OS=Homo sapiens OX=9606 GN=PLA2G3 PE=1 SV=2	Q9NZ20	57'166.8	GLALIHAR	Q	W
Acid ceramidase OS=Homo sapiens OX=9606 GN=ASAH1 PE=1 SV=5	Q13510	44'661.1	dcPDPcIGW	R	-
Acid ceramidase OS=Homo sapiens OX=9606 GN=ASAH1 PE=1 SV=5	Q13510	44'661.1	eSLDVYELDAk	K	Q
Acid ceramidase OS=Homo sapiens OX=9606 GN=ASAH1 PE=1 SV=5	Q13510	44'661.1	gQFETYLR	K	D
Acid ceramidase OS=Homo sapiens OX=9606 GN=ASAH1 PE=1 SV=5	Q13510	44'661.1	hPFFLDDR	K	R
Acid ceramidase OS=Homo sapiens OX=9606 GN=ASAH1 PE=1 SV=5	Q13510	44'661.1	kESLDVYELDAk	R	Q
Acid ceramidase OS=Homo sapiens OX=9606 GN=ASAH1 PE=1 SV=5	Q13510	44'661.1	qHAPPWTEDcRk	A	S
Acid ceramidase OS=Homo sapiens OX=9606 GN=ASAH1 PE=1 SV=5	Q13510	44'661.1	sTYPPSGPTYR	K	G
Tubulin beta-3 chain OS=Homo sapiens OX=9606 GN=TUBB3 PE=1 SV=2	Q13509	50'432.7	eIVHIQAGQcGNQIGAk	R	F
Tubulin beta-3 chain OS=Homo sapiens OX=9606 GN=TUBB3 PE=1 SV=2	Q13509	50'432.7	fPGQLNADLR	R	K
Tubulin beta-3 chain OS=Homo sapiens OX=9606 GN=TUBB3 PE=1 SV=2	Q13509	50'432.7	GQSGAGNNWAk	F	G
Tubulin beta-3 chain OS=Homo sapiens OX=9606 GN=TUBB3 PE=1 SV=2	Q13509	50'432.7	ImNTFSVVPSPk	R	V
Tubulin beta-3 chain OS=Homo sapiens OX=9606 GN=TUBB3 PE=1 SV=2	Q13509	50'432.7	IQAGQcGNQIGAk	H	F
Tubulin beta-3 chain OS=Homo sapiens OX=9606 GN=TUBB3 PE=1 SV=2	Q13509	50'432.7	nmmAAcDPR	K	H
Tubulin beta-3 chain OS=Homo sapiens OX=9606 GN=TUBB3 PE=1 SV=2	Q13509	50'432.7	qLVENTDETYcIDNEALYDIcFR	H	T
Alpha-1B-glycoprotein OS=Homo sapiens OX=9606 GN=A1BG PE=1 SV=4	P04217	54'253.3	APLSGVDFQLR	V	R
Alpha-1B-glycoprotein OS=Homo sapiens OX=9606 GN=A1BG PE=1 SV=4	P04217	54'253.3	AQEPVHLDSPAIk	V	H
Alpha-1B-glycoprotein OS=Homo sapiens OX=9606 GN=A1BG PE=1 SV=4	P04217	54'253.3	aTWSGAVLAGR	R	D
Alpha-1B-glycoprotein OS=Homo sapiens OX=9606 GN=A1BG PE=1 SV=4	P04217	54'253.3	AVALGDGGHYTcR	N	Y
Alpha-1B-glycoprotein OS=Homo sapiens OX=9606 GN=A1BG PE=1 SV=4	P04217	54'253.3	cEGPIPDVTFELLR	R	E
Alpha-1B-glycoprotein OS=Homo sapiens OX=9606 GN=A1BG PE=1 SV=4	P04217	54'253.3	cLAPLEGAR	R	F
Alpha-1B-glycoprotein OS=Homo sapiens OX=9606 GN=A1BG PE=1 SV=4	P04217	54'253.3	cVAPLSGVDFQLR	T	R
Alpha-1B-glycoprotein OS=Homo sapiens OX=9606 GN=A1BG PE=1 SV=4	P04217	54'253.3	eLIFVGPQHAGNYR	L	C
Alpha-1B-glycoprotein OS=Homo sapiens OX=9606 GN=A1BG PE=1 SV=4	P04217	54'253.3	ePVHLDSPAIk	Q	H
Alpha-1B-glycoprotein OS=Homo sapiens OX=9606 GN=A1BG PE=1 SV=4	P04217	54'253.3	eSSQVLHPGNk	G	V
Alpha-1B-glycoprotein OS=Homo sapiens OX=9606 GN=A1BG PE=1 SV=4	P04217	54'253.3	FSPEPESGR	E	A
Alpha-1B-glycoprotein OS=Homo sapiens OX=9606 GN=A1BG PE=1 SV=4	P04217	54'253.3	FVGPQHAGNYR	I	C
Alpha-1B-glycoprotein OS=Homo sapiens OX=9606 GN=A1BG PE=1 SV=4	P04217	54'253.3	GESSQVLHPGNk	H	V
Alpha-1B-glycoprotein OS=Homo sapiens OX=9606 GN=A1BG PE=1 SV=4	P04217	54'253.3	GPIPDVTFELLR	E	E
Alpha-1B-glycoprotein OS=Homo sapiens OX=9606 GN=A1BG PE=1 SV=4	P04217	54'253.3	GVAQEPVHLDSPAIk	N	H
Alpha-1B-glycoprotein OS=Homo sapiens OX=9606 GN=A1BG PE=1 SV=4	P04217	54'253.3	HLDSPAIk	V	H
Alpha-1B-glycoprotein OS=Homo sapiens OX=9606 GN=A1BG PE=1 SV=4	P04217	54'253.3	hQFLLTGDTQGR	K	Y
Alpha-1B-glycoprotein OS=Homo sapiens OX=9606 GN=A1BG PE=1 SV=4	P04217	54'253.3	IFVGPQHAGNYR	L	C
Alpha-1B-glycoprotein OS=Homo sapiens OX=9606 GN=A1BG PE=1 SV=4	P04217	54'253.3	LELHVDGPPPRPQLR	R	A
Alpha-1B-glycoprotein OS=Homo sapiens OX=9606 GN=A1BG PE=1 SV=4	P04217	54'253.3	LHDNQNGWSGDSAPVE	R	L
Alpha-1B-glycoprotein OS=Homo sapiens OX=9606 GN=A1BG PE=1 SV=4	P04217	54'253.3	LHVDGPPPRPQLR	E	A
Alpha-1B-glycoprotein OS=Homo sapiens OX=9606 GN=A1BG PE=1 SV=4	P04217	54'253.3	LIFVGPQHAGNYR	E	C
Alpha-1B-glycoprotein OS=Homo sapiens OX=9606 GN=A1BG PE=1 SV=4	P04217	54'253.3	LILSDETLPAPEFSPEPESGR	E	A
Alpha-1B-glycoprotein OS=Homo sapiens OX=9606 GN=A1BG PE=1 SV=4	P04217	54'253.3	lLELTGPk	K	S
Alpha-1B-glycoprotein OS=Homo sapiens OX=9606 GN=A1BG PE=1 SV=4	P04217	54'253.3	nGVAqEPVHLDSPAIk	K	H
Alpha-1B-glycoprotein OS=Homo sapiens OX=9606 GN=A1BG PE=1 SV=4	P04217	54'253.3	PAPEFSPEPESGR	L	A
Alpha-1B-glycoprotein OS=Homo sapiens OX=9606 GN=A1BG PE=1 SV=4	P04217	54'253.3	PDVTFELLR	I	E
Alpha-1B-glycoprotein OS=Homo sapiens OX=9606 GN=A1BG PE=1 SV=4	P04217	54'253.3	PEFSPEPESGR	A	A
Alpha-1B-glycoprotein OS=Homo sapiens OX=9606 GN=A1BG PE=1 SV=4	P04217	54'253.3	PLSGVDFQLR	A	R
Alpha-1B-glycoprotein OS=Homo sapiens OX=9606 GN=A1BG PE=1 SV=4	P04217	54'253.3	QFLLTGDTQGR	H	Y
Alpha-1B-glycoprotein OS=Homo sapiens OX=9606 GN=A1BG PE=1 SV=4	P04217	54'253.3	ScVYVDLkPPFGGSAPSER	Y	L
Alpha-1B-glycoprotein OS=Homo sapiens OX=9606 GN=A1BG PE=1 SV=4	P04217	54'253.3	SDETLPAPEFSPEPESGR	L	A
Alpha-1B-glycoprotein OS=Homo sapiens OX=9606 GN=A1BG PE=1 SV=4	P04217	54'253.3	SGLSTGWTQLSk	R	L
Alpha-1B-glycoprotein OS=Homo sapiens OX=9606 GN=A1BG PE=1 SV=4	P04217	54'253.3	SPEPESGR	F	A
Alpha-1B-glycoprotein OS=Homo sapiens OX=9606 GN=A1BG PE=1 SV=4	P04217	54'253.3	SSQVLHPGNk	E	V
Alpha-1B-glycoprotein OS=Homo sapiens OX=9606 GN=A1BG PE=1 SV=4	P04217	54'253.3	STGWTQLSk	L	L
Alpha-1B-glycoprotein OS=Homo sapiens OX=9606 GN=A1BG PE=1 SV=4	P04217	54'253.3	TcVAPLSGVDFQLR	L	R
Alpha-1B-glycoprotein OS=Homo sapiens OX=9606 GN=A1BG PE=1 SV=4	P04217	54'253.3	TDGEGALSEPSATVTIEE	R	L
Alpha-1B-glycoprotein OS=Homo sapiens OX=9606 GN=A1BG PE=1 SV=4	P04217	54'253.3	TLPAPEFSPEPESGR	E	A
Alpha-1B-glycoprotein OS=Homo sapiens OX=9606 GN=A1BG PE=1 SV=4	P04217	54'253.3	tPGAAANLELIFVGPQHAGNYR	R	C
Alpha-1B-glycoprotein OS=Homo sapiens OX=9606 GN=A1BG PE=1 SV=4	P04217	54'253.3	VAPLSGVDFQLR	C	R
Alpha-1B-glycoprotein OS=Homo sapiens OX=9606 GN=A1BG PE=1 SV=4	P04217	54'253.3	VDGPPPRPQLR	H	A
Alpha-1B-glycoprotein OS=Homo sapiens OX=9606 GN=A1BG PE=1 SV=4	P04217	54'253.3	VGPQHAGNYR	F	C
Alpha-1B-glycoprotein OS=Homo sapiens OX=9606 GN=A1BG PE=1 SV=4	P04217	54'253.3	VTLTcVAPLSGVDFqLR	K	R
Thy-1 membrane glycoprotein OS=Homo sapiens OX=9606 GN=THY1 PE=1 SV=2	P04216	17'935.2	DEGTYTcALHH	K	S
Thy-1 membrane glycoprotein OS=Homo sapiens OX=9606 GN=THY1 PE=1 SV=2	P04216	17'935.2	DEGTYTcALHHSG	K	H
Thy-1 membrane glycoprotein OS=Homo sapiens OX=9606 GN=THY1 PE=1 SV=2	P04216	17'935.2	FGTVGVPEHTYR	L	S
Thy-1 membrane glycoprotein OS=Homo sapiens OX=9606 GN=THY1 PE=1 SV=2	P04216	17'935.2	GTVGVPEHTYR	F	S
Thy-1 membrane glycoprotein OS=Homo sapiens OX=9606 GN=THY1 PE=1 SV=2	P04216	17'935.2	HVLFGTVGVPEHTYR	K	S
Thy-1 membrane glycoprotein OS=Homo sapiens OX=9606 GN=THY1 PE=1 SV=2	P04216	17'935.2	qkVTSLTAcLVDQSLR	G	L
Thy-1 membrane glycoprotein OS=Homo sapiens OX=9606 GN=THY1 PE=1 SV=2	P04216	17'935.2	TAcLVDQSLR	L	L
Thy-1 membrane glycoprotein OS=Homo sapiens OX=9606 GN=THY1 PE=1 SV=2	P04216	17'935.2	TSSSPIQYEFSLTR	N	E
Thy-1 membrane glycoprotein OS=Homo sapiens OX=9606 GN=THY1 PE=1 SV=2	P04216	17'935.2	VLYLSAFTSk	K	D
Thy-1 membrane glycoprotein OS=Homo sapiens OX=9606 GN=THY1 PE=1 SV=2	P04216	17'935.2	vTSLTAcLVDQSLR	K	L
Bone morphogenetic protein receptor type-1B OS=Homo sapiens OX=9606 GN=BMPR1B PE=1 SV=1	O00238	56'931.7	DLHPTLPPLk	K	N
Bone morphogenetic protein receptor type-1B OS=Homo sapiens OX=9606 GN=BMPR1B PE=1 SV=1	O00238	56'931.7	sIEccTER	R	N
RNA-binding protein 15 OS=Homo sapiens OX=9606 GN=RBM15 PE=1 SV=2	Q96T37	107'193.0	AVPGSSDSR	L	S
RNA-binding protein 15 OS=Homo sapiens OX=9606 GN=RBM15 PE=1 SV=2	Q96T37	107'193.0	TQRLRLDQPkLDEVTR	I	R
Syntaxin-7 OS=Homo sapiens OX=9606 GN=STX7 PE=1 SV=4	O15400	29'815.6	eFGSLPTTPSEQR	K	Q
Syntaxin-7 OS=Homo sapiens OX=9606 GN=STX7 PE=1 SV=4	O15400	29'815.6	eTDkYIk	K	E
Syntaxin-7 OS=Homo sapiens OX=9606 GN=STX7 PE=1 SV=4	O15400	29'815.6	iSSNIQk	R	I
Syntaxin-7 OS=Homo sapiens OX=9606 GN=STX7 PE=1 SV=4	O15400	29'815.6	iTQcSVEIQR	K	T
Syntaxin-7 OS=Homo sapiens OX=9606 GN=STX7 PE=1 SV=4	O15400	29'815.6	PGVGGDPAQLAQR	T	I
Syntaxin-7 OS=Homo sapiens OX=9606 GN=STX7 PE=1 SV=4	O15400	29'815.6	qQYTnQLAk	K	E
Syntaxin-7 OS=Homo sapiens OX=9606 GN=STX7 PE=1 SV=4	O15400	29'815.6	tLNQLGTPQDSPELR	R	Q
Centrosomal protein of 290 kDa OS=Homo sapiens OX=9606 GN=CEP290 PE=1 SV=2	O15078	290'395.2	IESDDHcQR	G	E
Centrosomal protein of 290 kDa OS=Homo sapiens OX=9606 GN=CEP290 PE=1 SV=2	O15078	290'395.2	lDLLSLk	K	N
Centrosomal protein of 290 kDa OS=Homo sapiens OX=9606 GN=CEP290 PE=1 SV=2	O15078	290'395.2	qmAqERGk	R	R
Centrosomal protein of 290 kDa OS=Homo sapiens OX=9606 GN=CEP290 PE=1 SV=2	O15078	290'395.2	QTIqSLRR	R	Q
Sorting nexin-2 OS=Homo sapiens OX=9606 GN=SNX2 PE=1 SV=2	O60749	58'472.2	AVNTQALSG	R	A
Sorting nexin-2 OS=Homo sapiens OX=9606 GN=SNX2 PE=1 SV=2	O60749	58'472.2	qFLESSELPR	R	A
Podocalyxin-like protein 2 OS=Homo sapiens OX=9606 GN=PODXL2 PE=1 SV=1	Q9NZ53	65'075.8	dFSLTSSSQTPGATk	R	S
Podocalyxin-like protein 2 OS=Homo sapiens OX=9606 GN=PODXL2 PE=1 SV=1	Q9NZ53	65'075.8	dWSNLAGk	K	N
Podocalyxin-like protein 2 OS=Homo sapiens OX=9606 GN=PODXL2 PE=1 SV=1	Q9NZ53	65'075.8	EEEEEEEEEREk	E	E
Podocalyxin-like protein 2 OS=Homo sapiens OX=9606 GN=PODXL2 PE=1 SV=1	Q9NZ53	65'075.8	EEVEkQEEEEE	K	E
Podocalyxin-like protein 2 OS=Homo sapiens OX=9606 GN=PODXL2 PE=1 SV=1	Q9NZ53	65'075.8	EEVEkQEEEEEE	K	E
Podocalyxin-like protein 2 OS=Homo sapiens OX=9606 GN=PODXL2 PE=1 SV=1	Q9NZ53	65'075.8	EkEEVEkQEEEEE	R	E
Podocalyxin-like protein 2 OS=Homo sapiens OX=9606 GN=PODXL2 PE=1 SV=1	Q9NZ53	65'075.8	iPWDSTQVIck	R	D
Podocalyxin-like protein 2 OS=Homo sapiens OX=9606 GN=PODXL2 PE=1 SV=1	Q9NZ53	65'075.8	LTSSSQTPGATk	S	S
Podocalyxin-like protein 2 OS=Homo sapiens OX=9606 GN=PODXL2 PE=1 SV=1	Q9NZ53	65'075.8	QEEEEEEELLPVNGSQEE	K	A
Podocalyxin-like protein 2 OS=Homo sapiens OX=9606 GN=PODXL2 PE=1 SV=1	Q9NZ53	65'075.8	rDPEDSDVFEEDTHL	K	-
Polypeptide N-acetylgalactosaminyltransferase 10 OS=Homo sapiens OX=9606 GN=GALNT10 PE=1 SV=2	Q86SR1	68'993.1	eDIRPGDPQHTk	R	K
Polypeptide N-acetylgalactosaminyltransferase 10 OS=Homo sapiens OX=9606 GN=GALNT10 PE=1 SV=2	Q86SR1	68'993.1	ERQPDGTPGGSGAAVAPAAGQGSHSR	R	Q
Polypeptide N-acetylgalactosaminyltransferase 10 OS=Homo sapiens OX=9606 GN=GALNT10 PE=1 SV=2	Q86SR1	68'993.1	fYPPVEPPAAAWGEIR	K	N
Polypeptide N-acetylgalactosaminyltransferase 10 OS=Homo sapiens OX=9606 GN=GALNT10 PE=1 SV=2	Q86SR1	68'993.1	hLSAGDVAVQk	R	K
Polypeptide N-acetylgalactosaminyltransferase 10 OS=Homo sapiens OX=9606 GN=GALNT10 PE=1 SV=2	Q86SR1	68'993.1	IAWDLPk	K	F
Polypeptide N-acetylgalactosaminyltransferase 10 OS=Homo sapiens OX=9606 GN=GALNT10 PE=1 SV=2	Q86SR1	68'993.1	iPIPPELQk	R	A
Polypeptide N-acetylgalactosaminyltransferase 10 OS=Homo sapiens OX=9606 GN=GALNT10 PE=1 SV=2	Q86SR1	68'993.1	mEDIPcSR	R	V
Polypeptide N-acetylgalactosaminyltransferase 10 OS=Homo sapiens OX=9606 GN=GALNT10 PE=1 SV=2	Q86SR1	68'993.1	nVGTGLcADTk	R	H
Polypeptide N-acetylgalactosaminyltransferase 10 OS=Homo sapiens OX=9606 GN=GALNT10 PE=1 SV=2	Q86SR1	68'993.1	qPDGTPGGSGAAVAPAAGQGSHSR	R	Q
Polypeptide N-acetylgalactosaminyltransferase 10 OS=Homo sapiens OX=9606 GN=GALNT10 PE=1 SV=2	Q86SR1	68'993.1	tFFLGDGQk	K	L
Polypeptide N-acetylgalactosaminyltransferase 10 OS=Homo sapiens OX=9606 GN=GALNT10 PE=1 SV=2	Q86SR1	68'993.1	tIVcPMIDVIDHDDFR	K	Y
Polypeptide N-acetylgalactosaminyltransferase 10 OS=Homo sapiens OX=9606 GN=GALNT10 PE=1 SV=2	Q86SR1	68'993.1	TVHSVLNR	R	S
Polypeptide N-acetylgalactosaminyltransferase 10 OS=Homo sapiens OX=9606 GN=GALNT10 PE=1 SV=2	Q86SR1	68'993.1	vDQAYREnGFNIYVSDk	R	I
Polypeptide N-acetylgalactosaminyltransferase 10 OS=Homo sapiens OX=9606 GN=GALNT10 PE=1 SV=2	Q86SR1	68'993.1	VGNGEQGRPYPMTDAER	R	V
Polypeptide N-acetylgalactosaminyltransferase 10 OS=Homo sapiens OX=9606 GN=GALNT10 PE=1 SV=2	Q86SR1	68'993.1	vPAGVSLAR	K	N
Polypeptide N-acetylgalactosaminyltransferase 10 OS=Homo sapiens OX=9606 GN=GALNT10 PE=1 SV=2	Q86SR1	68'993.1	yETQAGDAmR	R	G
Alpha-2,8-sialyltransferase 8E OS=Homo sapiens OX=9606 GN=ST8SIA5 PE=1 SV=2	O15466	43'895.9	cAVVGnGGILk	K	N
Alpha-2,8-sialyltransferase 8E OS=Homo sapiens OX=9606 GN=ST8SIA5 PE=1 SV=2	O15466	43'895.9	ccNAPAFLFTTQk	R	N
Alpha-2,8-sialyltransferase 8E OS=Homo sapiens OX=9606 GN=ST8SIA5 PE=1 SV=2	O15466	43'895.9	hEILEVk	R	V
Alpha-2,8-sialyltransferase 8E OS=Homo sapiens OX=9606 GN=ST8SIA5 PE=1 SV=2	O15466	43'895.9	NTPLGTk	K	L
Alpha-2,8-sialyltransferase 8E OS=Homo sapiens OX=9606 GN=ST8SIA5 PE=1 SV=2	O15466	43'895.9	qSELFDR	K	W
Alpha-2,8-sialyltransferase 8E OS=Homo sapiens OX=9606 GN=ST8SIA5 PE=1 SV=2	O15466	43'895.9	vHTGTcScc	R	-
Alpha-2,8-sialyltransferase 8E OS=Homo sapiens OX=9606 GN=ST8SIA5 PE=1 SV=2	O15466	43'895.9	yTmDVGVk	K	T
Stathmin-3 OS=Homo sapiens OX=9606 GN=STMN3 PE=1 SV=3	Q9NZ72	21'017.3	aLEENnNFSR	K	Q
Stathmin-3 OS=Homo sapiens OX=9606 GN=STMN3 PE=1 SV=3	Q9NZ72	21'017.3	aSGQSFEVILk	R	S
Stathmin-3 OS=Homo sapiens OX=9606 GN=STMN3 PE=1 SV=3	Q9NZ72	21'017.3	dTSLEELQk	K	R
Stathmin-3 OS=Homo sapiens OX=9606 GN=STMN3 PE=1 SV=3	Q9NZ72	21'017.3	ELHAAEVR	K	R
Stathmin-3 OS=Homo sapiens OX=9606 GN=STMN3 PE=1 SV=3	Q9NZ72	21'017.3	kDTSLEELQk	K	R
Stathmin-3 OS=Homo sapiens OX=9606 GN=STMN3 PE=1 SV=3	Q9NZ72	21'017.3	kTQEAQVLk	R	Q
Stathmin-3 OS=Homo sapiens OX=9606 GN=STMN3 PE=1 SV=3	Q9NZ72	21'017.3	lEAAEER	R	R
Stathmin-3 OS=Homo sapiens OX=9606 GN=STMN3 PE=1 SV=3	Q9NZ72	21'017.3	rLEAAEER	K	R
Stathmin-3 OS=Homo sapiens OX=9606 GN=STMN3 PE=1 SV=3	Q9NZ72	21'017.3	tQEAQVLk	K	Q
C-type lectin domain family 14 member A OS=Homo sapiens OX=9606 GN=CLEC14A PE=1 SV=1	Q86T13	51'635.5	gGALSTVR	R	A
C-type lectin domain family 14 member A OS=Homo sapiens OX=9606 GN=CLEC14A PE=1 SV=1	Q86T13	51'635.5	gQLPISVTcIADEIGAR	R	W
C-type lectin domain family 14 member A OS=Homo sapiens OX=9606 GN=CLEC14A PE=1 SV=1	Q86T13	51'635.5	qAAEEAcILR	R	G
Major prion protein OS=Homo sapiens OX=9606 GN=PRNP PE=1 SV=1	P04156	27'660.7	eSQAYYQR	R	G
Major prion protein OS=Homo sapiens OX=9606 GN=PRNP PE=1 SV=1	P04156	27'660.7	FGSDYEDR	H	Y
Major prion protein OS=Homo sapiens OX=9606 GN=PRNP PE=1 SV=1	P04156	27'660.7	gEnFTETDVk	K	M
Major prion protein OS=Homo sapiens OX=9606 GN=PRNP PE=1 SV=1	P04156	27'660.7	gENFTETDVkmMER	K	V
Major prion protein OS=Homo sapiens OX=9606 GN=PRNP PE=1 SV=1	P04156	27'660.7	HFGSDYEDR	I	Y
Major prion protein OS=Homo sapiens OX=9606 GN=PRNP PE=1 SV=1	P04156	27'660.7	HTVTTTTk	Q	G
Major prion protein OS=Homo sapiens OX=9606 GN=PRNP PE=1 SV=1	P04156	27'660.7	IHFGSDYEDR	I	Y
Major prion protein OS=Homo sapiens OX=9606 GN=PRNP PE=1 SV=1	P04156	27'660.7	IIHFGSDYEDR	P	Y
Major prion protein OS=Homo sapiens OX=9606 GN=PRNP PE=1 SV=1	P04156	27'660.7	mMERVVEQMcITQYER	K	E
Major prion protein OS=Homo sapiens OX=9606 GN=PRNP PE=1 SV=1	P04156	27'660.7	MMERVVEQMcITQYERESQAYYQRGSSMVLFSSPP	K	V
Major prion protein OS=Homo sapiens OX=9606 GN=PRNP PE=1 SV=1	P04156	27'660.7	PGGWNTGGSR	K	Y
Major prion protein OS=Homo sapiens OX=9606 GN=PRNP PE=1 SV=1	P04156	27'660.7	PIIHFGSDYEDR	R	Y
Major prion protein OS=Homo sapiens OX=9606 GN=PRNP PE=1 SV=1	P04156	27'660.7	qHTVTTTTk	K	G
Major prion protein OS=Homo sapiens OX=9606 GN=PRNP PE=1 SV=1	P04156	27'660.7	qHTVTTTTkG	K	E
Major prion protein OS=Homo sapiens OX=9606 GN=PRNP PE=1 SV=1	P04156	27'660.7	qHTVTTTTkGENFTE	K	T
Major prion protein OS=Homo sapiens OX=9606 GN=PRNP PE=1 SV=1	P04156	27'660.7	QHTVTTTTkGENFTETDVk	K	M
Major prion protein OS=Homo sapiens OX=9606 GN=PRNP PE=1 SV=1	P04156	27'660.7	QMcITQYER	E	E
Major prion protein OS=Homo sapiens OX=9606 GN=PRNP PE=1 SV=1	P04156	27'660.7	vVEQmcITQYER	R	E
Major prion protein OS=Homo sapiens OX=9606 GN=PRNP PE=1 SV=1	P04156	27'660.7	yPGQGSPGGnR	R	Y
Major prion protein OS=Homo sapiens OX=9606 GN=PRNP PE=1 SV=1	P04156	27'660.7	YPNQVYYR	R	P
Heat shock 70 kDa protein 4 OS=Homo sapiens OX=9606 GN=HSPA4 PE=1 SV=4	P34932	94'331.9	aFSDPFVEAEk	R	S
Heat shock 70 kDa protein 4 OS=Homo sapiens OX=9606 GN=HSPA4 PE=1 SV=4	P34932	94'331.9	fQESEERPk	R	L
Heat shock 70 kDa protein 4 OS=Homo sapiens OX=9606 GN=HSPA4 PE=1 SV=4	P34932	94'331.9	fVSEDDR	K	N
Heat shock 70 kDa protein 4 OS=Homo sapiens OX=9606 GN=HSPA4 PE=1 SV=4	P34932	94'331.9	fVSEDDRNSFTLk	K	L
Heat shock 70 kDa protein 4 OS=Homo sapiens OX=9606 GN=HSPA4 PE=1 SV=4	P34932	94'331.9	lFEELGk	K	Q
Heat shock 70 kDa protein 4 OS=Homo sapiens OX=9606 GN=HSPA4 PE=1 SV=4	P34932	94'331.9	MDQPPqAk	K	K
Heat shock 70 kDa protein 4 OS=Homo sapiens OX=9606 GN=HSPA4 PE=1 SV=4	P34932	94'331.9	NHAAPFSk	K	V
Heat shock 70 kDa protein 4 OS=Homo sapiens OX=9606 GN=HSPA4 PE=1 SV=4	P34932	94'331.9	nLGQPIk	K	I
Heat shock 70 kDa protein 4 OS=Homo sapiens OX=9606 GN=HSPA4 PE=1 SV=4	P34932	94'331.9	nTVQGFk	K	R
Heat shock 70 kDa protein 4 OS=Homo sapiens OX=9606 GN=HSPA4 PE=1 SV=4	P34932	94'331.9	qDLPALEEkPR	K	N
Heat shock 70 kDa protein 4 OS=Homo sapiens OX=9606 GN=HSPA4 PE=1 SV=4	P34932	94'331.9	QGTDTAVPSDSDk	E	K
Heat shock 70 kDa protein 4 OS=Homo sapiens OX=9606 GN=HSPA4 PE=1 SV=4	P34932	94'331.9	QQQQTPAENk	E	A
Heat shock 70 kDa protein 4 OS=Homo sapiens OX=9606 GN=HSPA4 PE=1 SV=4	P34932	94'331.9	sIGAAAk	R	S
Heat shock 70 kDa protein 4 OS=Homo sapiens OX=9606 GN=HSPA4 PE=1 SV=4	P34932	94'331.9	sQVISNAk	K	N
Heat shock 70 kDa protein 4 OS=Homo sapiens OX=9606 GN=HSPA4 PE=1 SV=4	P34932	94'331.9	vEPPkEEQk	K	N
Heat shock 70 kDa protein 4 OS=Homo sapiens OX=9606 GN=HSPA4 PE=1 SV=4	P34932	94'331.9	vTPQSDGSSSk	K	V
Heat shock 70 kDa protein 1-like OS=Homo sapiens OX=9606 GN=HSPA1L PE=1 SV=2	P34931	70'377.1	ATAGDTHLGGEDFDNR	K	L
Heat shock 70 kDa protein 1-like OS=Homo sapiens OX=9606 GN=HSPA1L PE=1 SV=2	P34931	70'377.1	ATAGDTHLGGEDFDNRLVSHFVE	K	E
Heat shock 70 kDa protein 1-like OS=Homo sapiens OX=9606 GN=HSPA1L PE=1 SV=2	P34931	70'377.1	dAGVIAGLNVLR	K	I
Heat shock 70 kDa protein 1-like OS=Homo sapiens OX=9606 GN=HSPA1L PE=1 SV=2	P34931	70'377.1	dNNLLGR	K	F
Heat shock 70 kDa protein 1-like OS=Homo sapiens OX=9606 GN=HSPA1L PE=1 SV=2	P34931	70'377.1	gTLEPVEk	R	A
Heat shock 70 kDa protein 1-like OS=Homo sapiens OX=9606 GN=HSPA1L PE=1 SV=2	P34931	70'377.1	iInEPTAAAIAYGLDk	R	G
Heat shock 70 kDa protein 1-like OS=Homo sapiens OX=9606 GN=HSPA1L PE=1 SV=2	P34931	70'377.1	iTITNDk	K	G
Heat shock 70 kDa protein 1-like OS=Homo sapiens OX=9606 GN=HSPA1L PE=1 SV=2	P34931	70'377.1	iTITnDkGR	K	L
Heat shock 70 kDa protein 1-like OS=Homo sapiens OX=9606 GN=HSPA1L PE=1 SV=2	P34931	70'377.1	lIGDAAk	R	N
Heat shock 70 kDa protein 1-like OS=Homo sapiens OX=9606 GN=HSPA1L PE=1 SV=2	P34931	70'377.1	lSkEEIER	R	M
Heat shock 70 kDa protein 1-like OS=Homo sapiens OX=9606 GN=HSPA1L PE=1 SV=2	P34931	70'377.1	nALESYAFNmk	K	S
Heat shock 70 kDa protein 1-like OS=Homo sapiens OX=9606 GN=HSPA1L PE=1 SV=2	P34931	70'377.1	nSTIPTk	R	Q
Heat shock 70 kDa protein 1-like OS=Homo sapiens OX=9606 GN=HSPA1L PE=1 SV=2	P34931	70'377.1	tTPSYVAFTDTER	R	L
Heat shock 70 kDa protein 1-like OS=Homo sapiens OX=9606 GN=HSPA1L PE=1 SV=2	P34931	70'377.1	VEIIANDQGNR	K	T
Heat shock 70 kDa protein 1-like OS=Homo sapiens OX=9606 GN=HSPA1L PE=1 SV=2	P34931	70'377.1	YkAEDEVQR	K	E
Neuron-specific vesicular protein calcyon OS=Homo sapiens OX=9606 GN=CALY PE=1 SV=1	Q9NYX4	23'434.5	AAIGAYPLSR	L	K
Neuron-specific vesicular protein calcyon OS=Homo sapiens OX=9606 GN=CALY PE=1 SV=1	Q9NYX4	23'434.5	GRRLPTAR	E	M
Neuron-specific vesicular protein calcyon OS=Homo sapiens OX=9606 GN=CALY PE=1 SV=1	Q9NYX4	23'434.5	hGTETPAAWGDGYR	K	A
Neuron-specific vesicular protein calcyon OS=Homo sapiens OX=9606 GN=CALY PE=1 SV=1	Q9NYX4	23'434.5	ILAAIGAYPLSR	S	K
Neuron-specific vesicular protein calcyon OS=Homo sapiens OX=9606 GN=CALY PE=1 SV=1	Q9NYX4	23'434.5	kAAGSAAPPPAQ	R	-
Neuron-specific vesicular protein calcyon OS=Homo sapiens OX=9606 GN=CALY PE=1 SV=1	Q9NYX4	23'434.5	kGPTQAGAAAAATEPPGkPSAk	R	A
Neuron-specific vesicular protein calcyon OS=Homo sapiens OX=9606 GN=CALY PE=1 SV=1	Q9NYX4	23'434.5	kHGTETPAAWGDGYR	R	A
Neuron-specific vesicular protein calcyon OS=Homo sapiens OX=9606 GN=CALY PE=1 SV=1	Q9NYX4	23'434.5	PPLPDQVVIk	Q	T
Neuron-specific vesicular protein calcyon OS=Homo sapiens OX=9606 GN=CALY PE=1 SV=1	Q9NYX4	23'434.5	SILAAIGAYPLSR	R	K
Gamma-aminobutyric acid receptor subunit alpha-3 OS=Homo sapiens OX=9606 GN=GABRA3 PE=1 SV=1	P34903	55'166.1	GAAPSASSTPTII	K	A
Gamma-aminobutyric acid receptor subunit alpha-3 OS=Homo sapiens OX=9606 GN=GABRA3 PE=1 SV=1	P34903	55'166.1	lLDGYDNR	R	L
Histidine-rich glycoprotein OS=Homo sapiens OX=9606 GN=HRG PE=1 SV=1	P04196	59'576.6	aLDLINk	K	R
Histidine-rich glycoprotein OS=Homo sapiens OX=9606 GN=HRG PE=1 SV=1	P04196	59'576.6	aLDLINkR	K	R
Histidine-rich glycoprotein OS=Homo sapiens OX=9606 GN=HRG PE=1 SV=1	P04196	59'576.6	dSPVLIDFFEDTER	K	Y
Histidine-rich glycoprotein OS=Homo sapiens OX=9606 GN=HRG PE=1 SV=1	P04196	59'576.6	gGEGTGYFVDFSVR	R	N
Histidine-rich glycoprotein OS=Homo sapiens OX=9606 GN=HRG PE=1 SV=1	P04196	59'576.6	iADAHLDR	R	V
Histidine-rich glycoprotein OS=Homo sapiens OX=9606 GN=HRG PE=1 SV=1	P04196	59'576.6	kYWNDcEPPDSR	R	R
Histidine-rich glycoprotein OS=Homo sapiens OX=9606 GN=HRG PE=1 SV=1	P04196	59'576.6	qIGSVYR	R	L
Histidine-rich glycoprotein OS=Homo sapiens OX=9606 GN=HRG PE=1 SV=1	P04196	59'576.6	rPSEIVIGQck	R	V
Histidine-rich glycoprotein OS=Homo sapiens OX=9606 GN=HRG PE=1 SV=1	P04196	59'576.6	VSPTDcSAVEPEAEk	A	A
Histidine-rich glycoprotein OS=Homo sapiens OX=9606 GN=HRG PE=1 SV=1	P04196	59'576.6	ykEENDDFASFR	K	V
Sodium/potassium-transporting ATPase subunit beta-2 OS=Homo sapiens OX=9606 GN=ATP1B2 PE=1 SV=3	P14415	33'367.0	fLEPYNDSIQAQk	K	N
Sodium/potassium-transporting ATPase subunit beta-2 OS=Homo sapiens OX=9606 GN=ATP1B2 PE=1 SV=3	P14415	33'367.0	iNAANIATDDER	R	D
Sodium/potassium-transporting ATPase subunit beta-2 OS=Homo sapiens OX=9606 GN=ATP1B2 PE=1 SV=3	P14415	33'367.0	iNAANIATDDERDk	R	F
Sodium/potassium-transporting ATPase subunit beta-2 OS=Homo sapiens OX=9606 GN=ATP1B2 PE=1 SV=3	P14415	33'367.0	qTVSDHTPk	L	Y
Low molecular weight phosphotyrosine protein phosphatase OS=Homo sapiens OX=9606 GN=ACP1 PE=1 SV=3	P24666	18'042.7	iELLGSYDPQk	K	Q
Low molecular weight phosphotyrosine protein phosphatase OS=Homo sapiens OX=9606 GN=ACP1 PE=1 SV=3	P24666	18'042.7	sPIAEAVFR	R	K
Tropomodulin-3 OS=Homo sapiens OX=9606 GN=TMOD3 PE=1 SV=1	Q9NYL9	39'596.1	aLETNTHVk	K	C
Tropomodulin-3 OS=Homo sapiens OX=9606 GN=TMOD3 PE=1 SV=1	Q9NYL9	39'596.1	nIPIPTLk	K	D
Tropomodulin-3 OS=Homo sapiens OX=9606 GN=TMOD3 PE=1 SV=1	Q9NYL9	39'596.1	qQLGTAVELEmAk	R	M
Receptor-type tyrosine-protein phosphatase S OS=Homo sapiens OX=9606 GN=PTPRS PE=1 SV=3	Q13332	217'040.3	AQNSVGEITVHAk	V	L
Receptor-type tyrosine-protein phosphatase S OS=Homo sapiens OX=9606 GN=PTPRS PE=1 SV=3	Q13332	217'040.3	cVAQNSVGEITVHAk	E	L
Receptor-type tyrosine-protein phosphatase S OS=Homo sapiens OX=9606 GN=PTPRS PE=1 SV=3	Q13332	217'040.3	dENVYEcVAQNSVGEITVHAk	R	L
Receptor-type tyrosine-protein phosphatase S OS=Homo sapiens OX=9606 GN=PTPRS PE=1 SV=3	Q13332	217'040.3	dFLPVDPSASNGR	K	I
Receptor-type tyrosine-protein phosphatase S OS=Homo sapiens OX=9606 GN=PTPRS PE=1 SV=3	Q13332	217'040.3	dQIGVSGGVASFVcQATGDPkPR	K	V
Receptor-type tyrosine-protein phosphatase S OS=Homo sapiens OX=9606 GN=PTPRS PE=1 SV=3	Q13332	217'040.3	eAGALGPAR	R	E
Receptor-type tyrosine-protein phosphatase S OS=Homo sapiens OX=9606 GN=PTPRS PE=1 SV=3	Q13332	217'040.3	eDITTTR	K	Y
Receptor-type tyrosine-protein phosphatase S OS=Homo sapiens OX=9606 GN=PTPRS PE=1 SV=3	Q13332	217'040.3	eDQLPSGFPNIDmGPQLk	R	V
Receptor-type tyrosine-protein phosphatase S OS=Homo sapiens OX=9606 GN=PTPRS PE=1 SV=3	Q13332	217'040.3	ePEHPVGNWQk	M	H
Receptor-type tyrosine-protein phosphatase S OS=Homo sapiens OX=9606 GN=PTPRS PE=1 SV=3	Q13332	217'040.3	fETIEFDESAGAVLR	R	I
Receptor-type tyrosine-protein phosphatase S OS=Homo sapiens OX=9606 GN=PTPRS PE=1 SV=3	Q13332	217'040.3	FSVLPPTFHPGDQk	R	Q
Receptor-type tyrosine-protein phosphatase S OS=Homo sapiens OX=9606 GN=PTPRS PE=1 SV=3	Q13332	217'040.3	GAFTPVVR	L	Q
Receptor-type tyrosine-protein phosphatase S OS=Homo sapiens OX=9606 GN=PTPRS PE=1 SV=3	Q13332	217'040.3	gGLGEEAAEVLSIPEDTPR	R	G
Receptor-type tyrosine-protein phosphatase S OS=Homo sapiens OX=9606 GN=PTPRS PE=1 SV=3	Q13332	217'040.3	gLEPGHR	R	Y
Receptor-type tyrosine-protein phosphatase S OS=Homo sapiens OX=9606 GN=PTPRS PE=1 SV=3	Q13332	217'040.3	iQYnGLTLDVDGR	K	T
Receptor-type tyrosine-protein phosphatase S OS=Homo sapiens OX=9606 GN=PTPRS PE=1 SV=3	Q13332	217'040.3	iTTVAHTEVGPGPESSPVVVR	R	T
Receptor-type tyrosine-protein phosphatase S OS=Homo sapiens OX=9606 GN=PTPRS PE=1 SV=3	Q13332	217'040.3	LGAFTPVVR	G	Q
Receptor-type tyrosine-protein phosphatase S OS=Homo sapiens OX=9606 GN=PTPRS PE=1 SV=3	Q13332	217'040.3	NSVGEITVHAk	Q	L
Receptor-type tyrosine-protein phosphatase S OS=Homo sapiens OX=9606 GN=PTPRS PE=1 SV=3	Q13332	217'040.3	nVLELTDVk	R	D
Receptor-type tyrosine-protein phosphatase S OS=Homo sapiens OX=9606 GN=PTPRS PE=1 SV=3	Q13332	217'040.3	qLEVPRPYIAAR	R	F
Receptor-type tyrosine-protein phosphatase S OS=Homo sapiens OX=9606 GN=PTPRS PE=1 SV=3	Q13332	217'040.3	qYGGFDNR	K	G
Receptor-type tyrosine-protein phosphatase S OS=Homo sapiens OX=9606 GN=PTPRS PE=1 SV=3	Q13332	217'040.3	sETFESTPIR	R	G
Receptor-type tyrosine-protein phosphatase S OS=Homo sapiens OX=9606 GN=PTPRS PE=1 SV=3	Q13332	217'040.3	sETSITLSWSPPR	R	Q
Receptor-type tyrosine-protein phosphatase S OS=Homo sapiens OX=9606 GN=PTPRS PE=1 SV=3	Q13332	217'040.3	sPQGLGAFTPVVR	R	Q
Receptor-type tyrosine-protein phosphatase S OS=Homo sapiens OX=9606 GN=PTPRS PE=1 SV=3	Q13332	217'040.3	sQDGPYQIk	K	E
Receptor-type tyrosine-protein phosphatase S OS=Homo sapiens OX=9606 GN=PTPRS PE=1 SV=3	Q13332	217'040.3	tATmLcAASGNPDPEITWFk	R	D
Receptor-type tyrosine-protein phosphatase S OS=Homo sapiens OX=9606 GN=PTPRS PE=1 SV=3	Q13332	217'040.3	tDEDVPSAPPR	R	K
Receptor-type tyrosine-protein phosphatase S OS=Homo sapiens OX=9606 GN=PTPRS PE=1 SV=3	Q13332	217'040.3	tGEQAPASAPR	R	N
Receptor-type tyrosine-protein phosphatase S OS=Homo sapiens OX=9606 GN=PTPRS PE=1 SV=3	Q13332	217'040.3	TLQSkPSAPPQDVk	R	C
Receptor-type tyrosine-protein phosphatase S OS=Homo sapiens OX=9606 GN=PTPRS PE=1 SV=3	Q13332	217'040.3	TQQGVPGQPmNLR	K	A
Receptor-type tyrosine-protein phosphatase S OS=Homo sapiens OX=9606 GN=PTPRS PE=1 SV=3	Q13332	217'040.3	vYYTmEPEHPVGNWQk	R	H
Receptor-type tyrosine-protein phosphatase S OS=Homo sapiens OX=9606 GN=PTPRS PE=1 SV=3	Q13332	217'040.3	wLPPVPAER	R	N
Receptor-type tyrosine-protein phosphatase S OS=Homo sapiens OX=9606 GN=PTPRS PE=1 SV=3	Q13332	217'040.3	WmQGAEDLTPEDDmPVGR	K	N
Receptor-type tyrosine-protein phosphatase S OS=Homo sapiens OX=9606 GN=PTPRS PE=1 SV=3	Q13332	217'040.3	yEcVATNSAGVR	K	Y
Receptor-type tyrosine-protein phosphatase S OS=Homo sapiens OX=9606 GN=PTPRS PE=1 SV=3	Q13332	217'040.3	yRPLGSEDPEPk	R	E
Receptor-type tyrosine-protein phosphatase S OS=Homo sapiens OX=9606 GN=PTPRS PE=1 SV=3	Q13332	217'040.3	ySSPANLYVR	R	E
Receptor-type tyrosine-protein phosphatase S OS=Homo sapiens OX=9606 GN=PTPRS PE=1 SV=3	Q13332	217'040.3	YTASGVHk	R	G
Zygote arrest protein 1 OS=Homo sapiens OX=9606 GN=ZAR1 PE=2 SV=1	Q86SH2	45'872.4	cSAGAASLSFPGcGR	P	L
Zygote arrest protein 1 OS=Homo sapiens OX=9606 GN=ZAR1 PE=2 SV=1	Q86SH2	45'872.4	qVGPGLGPRAR	A	R
N-acetylgalactosaminyltransferase 7 OS=Homo sapiens OX=9606 GN=GALNT7 PE=1 SV=1	Q86SF2	75'390.6	akPLVLGPEFk	K	Q
N-acetylgalactosaminyltransferase 7 OS=Homo sapiens OX=9606 GN=GALNT7 PE=1 SV=1	Q86SF2	75'390.6	ANQLMQYDQcLTk	E	G
N-acetylgalactosaminyltransferase 7 OS=Homo sapiens OX=9606 GN=GALNT7 PE=1 SV=1	Q86SF2	75'390.6	dVNDPmPNR	R	G
N-acetylgalactosaminyltransferase 7 OS=Homo sapiens OX=9606 GN=GALNT7 PE=1 SV=1	Q86SF2	75'390.6	ePEPPGVVGGPGEk	K	A
N-acetylgalactosaminyltransferase 7 OS=Homo sapiens OX=9606 GN=GALNT7 PE=1 SV=1	Q86SF2	75'390.6	FTHIPSGk	R	C
N-acetylgalactosaminyltransferase 7 OS=Homo sapiens OX=9606 GN=GALNT7 PE=1 SV=1	Q86SF2	75'390.6	gFETAYcIDSmGk	R	T
N-acetylgalactosaminyltransferase 7 OS=Homo sapiens OX=9606 GN=GALNT7 PE=1 SV=1	Q86SF2	75'390.6	GGFVELGPcHR	N	M
N-acetylgalactosaminyltransferase 7 OS=Homo sapiens OX=9606 GN=GALNT7 PE=1 SV=1	Q86SF2	75'390.6	gGnGLAPGEDR	R	F
N-acetylgalactosaminyltransferase 7 OS=Homo sapiens OX=9606 GN=GALNT7 PE=1 SV=1	Q86SF2	75'390.6	GWQGNPPPIYVGSSPTLk	E	N
N-acetylgalactosaminyltransferase 7 OS=Homo sapiens OX=9606 GN=GALNT7 PE=1 SV=1	Q86SF2	75'390.6	iNEANQLmQYDQcLTk	R	G
N-acetylgalactosaminyltransferase 7 OS=Homo sapiens OX=9606 GN=GALNT7 PE=1 SV=1	Q86SF2	75'390.6	IWQcGGk	K	L
N-acetylgalactosaminyltransferase 7 OS=Homo sapiens OX=9606 GN=GALNT7 PE=1 SV=1	Q86SF2	75'390.6	lEGWQGNPPPIYVGSSPTLk	R	N
N-acetylgalactosaminyltransferase 7 OS=Homo sapiens OX=9606 GN=GALNT7 PE=1 SV=1	Q86SF2	75'390.6	lLFVPcSR	K	V
N-acetylgalactosaminyltransferase 7 OS=Homo sapiens OX=9606 GN=GALNT7 PE=1 SV=1	Q86SF2	75'390.6	mGGNQLFR	R	I
N-acetylgalactosaminyltransferase 7 OS=Homo sapiens OX=9606 GN=GALNT7 PE=1 SV=1	Q86SF2	75'390.6	nEQEHHAGGDSQk	K	D
N-acetylgalactosaminyltransferase 7 OS=Homo sapiens OX=9606 GN=GALNT7 PE=1 SV=1	Q86SF2	75'390.6	nVDWGEIR	K	G
N-acetylgalactosaminyltransferase 7 OS=Homo sapiens OX=9606 GN=GALNT7 PE=1 SV=1	Q86SF2	75'390.6	qAIQASIk	K	E
N-acetylgalactosaminyltransferase 7 OS=Homo sapiens OX=9606 GN=GALNT7 PE=1 SV=1	Q86SF2	75'390.6	rEGLIQAR	R	S
N-acetylgalactosaminyltransferase 7 OS=Homo sapiens OX=9606 GN=GALNT7 PE=1 SV=1	Q86SF2	75'390.6	sEVLHQVFISNcDSSk	R	T
N-acetylgalactosaminyltransferase 7 OS=Homo sapiens OX=9606 GN=GALNT7 PE=1 SV=1	Q86SF2	75'390.6	sPAmAGGLFAIER	R	E
N-acetylgalactosaminyltransferase 7 OS=Homo sapiens OX=9606 GN=GALNT7 PE=1 SV=1	Q86SF2	75'390.6	sVNDLRQEEck	R	Y
N-acetylgalactosaminyltransferase 7 OS=Homo sapiens OX=9606 GN=GALNT7 PE=1 SV=1	Q86SF2	75'390.6	tnGGFVELGPcHR	K	M
N-acetylgalactosaminyltransferase 7 OS=Homo sapiens OX=9606 GN=GALNT7 PE=1 SV=1	Q86SF2	75'390.6	TVHSVIk	R	R
N-acetylgalactosaminyltransferase 7 OS=Homo sapiens OX=9606 GN=GALNT7 PE=1 SV=1	Q86SF2	75'390.6	vmITHcNLNEFk	K	E
N-acetylgalactosaminyltransferase 7 OS=Homo sapiens OX=9606 GN=GALNT7 PE=1 SV=1	Q86SF2	75'390.6	vPLTPQEk	R	R
N-acetylgalactosaminyltransferase 7 OS=Homo sapiens OX=9606 GN=GALNT7 PE=1 SV=1	Q86SF2	75'390.6	wEMNNIHSV	K	-
Glutamate dehydrogenase 1, mitochondrial OS=Homo sapiens OX=9606 GN=GLUD1 PE=1 SV=2	P00367	61'399.7	hGGTIPIVPTAEFQDR	K	I
Glutamate dehydrogenase 1, mitochondrial OS=Homo sapiens OX=9606 GN=GLUD1 PE=1 SV=2	P00367	61'399.7	tAAYVNAIEk	R	V
Fibronectin OS=Homo sapiens OX=9606 GN=FN1 PE=1 SV=5	P02751	272'312.7	AEETcFDk	E	Y
Fibronectin OS=Homo sapiens OX=9606 GN=FN1 PE=1 SV=5	P02751	272'312.7	AEVTGLSPGVTYYFk	F	V
Fibronectin OS=Homo sapiens OX=9606 GN=FN1 PE=1 SV=5	P02751	272'312.7	aQITGYR	R	L
Fibronectin OS=Homo sapiens OX=9606 GN=FN1 PE=1 SV=5	P02751	272'312.7	aTITGYR	R	I
Fibronectin OS=Homo sapiens OX=9606 GN=FN1 PE=1 SV=5	P02751	272'312.7	cDPHEATcYDDGk	K	T
Fibronectin OS=Homo sapiens OX=9606 GN=FN1 PE=1 SV=5	P02751	272'312.7	cGTTQNYDADQk	W	F
Fibronectin OS=Homo sapiens OX=9606 GN=FN1 PE=1 SV=5	P02751	272'312.7	cHDNGVNYk	W	I
Fibronectin OS=Homo sapiens OX=9606 GN=FN1 PE=1 SV=5	P02751	272'312.7	cHEGGQSYk	R	I
Fibronectin OS=Homo sapiens OX=9606 GN=FN1 PE=1 SV=5	P02751	272'312.7	cTcVGnGR	R	G
Fibronectin OS=Homo sapiens OX=9606 GN=FN1 PE=1 SV=5	P02751	272'312.7	dAPIVNk	R	V
Fibronectin OS=Homo sapiens OX=9606 GN=FN1 PE=1 SV=5	P02751	272'312.7	dLQFVEVTDVk	R	V
Fibronectin OS=Homo sapiens OX=9606 GN=FN1 PE=1 SV=5	P02751	272'312.7	dSmIWDcTcIGAGR	K	G
Fibronectin OS=Homo sapiens OX=9606 GN=FN1 PE=1 SV=5	P02751	272'312.7	DTLTSRPAQGVVTTLENVSPPR	K	R
Fibronectin OS=Homo sapiens OX=9606 GN=FN1 PE=1 SV=5	P02751	272'312.7	eATIPGHLnSYTIk	K	G
Fibronectin OS=Homo sapiens OX=9606 GN=FN1 PE=1 SV=5	P02751	272'312.7	EDRVPHSR	R	N
Fibronectin OS=Homo sapiens OX=9606 GN=FN1 PE=1 SV=5	P02751	272'312.7	eESPLLIGQQSTVSDVPR	R	D
Fibronectin OS=Homo sapiens OX=9606 GN=FN1 PE=1 SV=5	P02751	272'312.7	EINLAPDSSSVVVSGLmVATk	K	Y
Fibronectin OS=Homo sapiens OX=9606 GN=FN1 PE=1 SV=5	P02751	272'312.7	ERTYLGNALVcTcYGGSR	W	G
Fibronectin OS=Homo sapiens OX=9606 GN=FN1 PE=1 SV=5	P02751	272'312.7	ESkPLTAQQTTk	R	L
Fibronectin OS=Homo sapiens OX=9606 GN=FN1 PE=1 SV=5	P02751	272'312.7	eYLGAIcScTcFGGqR	K	G
Fibronectin OS=Homo sapiens OX=9606 GN=FN1 PE=1 SV=5	P02751	272'312.7	fGFcPmAAHEEIcTTNEGVmYR	K	I
Fibronectin OS=Homo sapiens OX=9606 GN=FN1 PE=1 SV=5	P02751	272'312.7	fTNIGPDTmR	R	V
Fibronectin OS=Homo sapiens OX=9606 GN=FN1 PE=1 SV=5	P02751	272'312.7	gDSPASSkPISINYR	R	T
Fibronectin OS=Homo sapiens OX=9606 GN=FN1 PE=1 SV=5	P02751	272'312.7	gEWTcIAYSQLR	R	D
Fibronectin OS=Homo sapiens OX=9606 GN=FN1 PE=1 SV=5	P02751	272'312.7	GFNcESkPEAE	R	E
Fibronectin OS=Homo sapiens OX=9606 GN=FN1 PE=1 SV=5	P02751	272'312.7	GFNcESkPEAEE	R	T
Fibronectin OS=Homo sapiens OX=9606 GN=FN1 PE=1 SV=5	P02751	272'312.7	GFNcESkPEAEET	R	C
Fibronectin OS=Homo sapiens OX=9606 GN=FN1 PE=1 SV=5	P02751	272'312.7	gFNcESkPEAEETcFDk	R	Y
Fibronectin OS=Homo sapiens OX=9606 GN=FN1 PE=1 SV=5	P02751	272'312.7	gLAFTDVDVDSIk	K	I
Fibronectin OS=Homo sapiens OX=9606 GN=FN1 PE=1 SV=5	P02751	272'312.7	gNLLQcIcTGnGR	R	G
Fibronectin OS=Homo sapiens OX=9606 GN=FN1 PE=1 SV=5	P02751	272'312.7	gNQESPk	K	A
Fibronectin OS=Homo sapiens OX=9606 GN=FN1 PE=1 SV=5	P02751	272'312.7	GTTGQSYNQYSQR	E	Y
Fibronectin OS=Homo sapiens OX=9606 GN=FN1 PE=1 SV=5	P02751	272'312.7	GTTQNYDADQk	C	F
Fibronectin OS=Homo sapiens OX=9606 GN=FN1 PE=1 SV=5	P02751	272'312.7	GVRPSQGGEAPR	L	E
Fibronectin OS=Homo sapiens OX=9606 GN=FN1 PE=1 SV=5	P02751	272'312.7	HTSVQTTSSGSGPFTDV	R	R
Fibronectin OS=Homo sapiens OX=9606 GN=FN1 PE=1 SV=5	P02751	272'312.7	HTSVQTTSSGSGPFTDVR	R	A
Fibronectin OS=Homo sapiens OX=9606 GN=FN1 PE=1 SV=5	P02751	272'312.7	HVGEQWQk	Y	E
Fibronectin OS=Homo sapiens OX=9606 GN=FN1 PE=1 SV=5	P02751	272'312.7	hYQINQQWER	K	T
Fibronectin OS=Homo sapiens OX=9606 GN=FN1 PE=1 SV=5	P02751	272'312.7	iAWESPQGQVSR	K	Y
Fibronectin OS=Homo sapiens OX=9606 GN=FN1 PE=1 SV=5	P02751	272'312.7	iGDQWDk	R	Q
Fibronectin OS=Homo sapiens OX=9606 GN=FN1 PE=1 SV=5	P02751	272'312.7	iGDTWSk	R	K
Fibronectin OS=Homo sapiens OX=9606 GN=FN1 PE=1 SV=5	P02751	272'312.7	IPVNLPGEHGQR	V	L
Fibronectin OS=Homo sapiens OX=9606 GN=FN1 PE=1 SV=5	P02751	272'312.7	iScTIANR	R	C
Fibronectin OS=Homo sapiens OX=9606 GN=FN1 PE=1 SV=5	P02751	272'312.7	iTGYIIk	R	Y
Fibronectin OS=Homo sapiens OX=9606 GN=FN1 PE=1 SV=5	P02751	272'312.7	iTYGETGGNSPVQEFTVPGSk	R	S
Fibronectin OS=Homo sapiens OX=9606 GN=FN1 PE=1 SV=5	P02751	272'312.7	iYLYTLNDNAR	K	S
Fibronectin OS=Homo sapiens OX=9606 GN=FN1 PE=1 SV=5	P02751	272'312.7	LGAIcScTcFGGQR	Y	G
Fibronectin OS=Homo sapiens OX=9606 GN=FN1 PE=1 SV=5	P02751	272'312.7	lGVRPSQGGEAPR	K	E
Fibronectin OS=Homo sapiens OX=9606 GN=FN1 PE=1 SV=5	P02751	272'312.7	LHGPEILDVPSTVQk	N	T
Fibronectin OS=Homo sapiens OX=9606 GN=FN1 PE=1 SV=5	P02751	272'312.7	lTVGLTR	R	R
Fibronectin OS=Homo sapiens OX=9606 GN=FN1 PE=1 SV=5	P02751	272'312.7	mSESGFk	R	L
Fibronectin OS=Homo sapiens OX=9606 GN=FN1 PE=1 SV=5	P02751	272'312.7	nGPGPTk	K	T
Fibronectin OS=Homo sapiens OX=9606 GN=FN1 PE=1 SV=5	P02751	272'312.7	nLqPASEYTVSLVAIk	R	G
Fibronectin OS=Homo sapiens OX=9606 GN=FN1 PE=1 SV=5	P02751	272'312.7	NTFAEVTGLSPGVTYYFk	R	V
Fibronectin OS=Homo sapiens OX=9606 GN=FN1 PE=1 SV=5	P02751	272'312.7	PANGQTPIQR	V	T
Fibronectin OS=Homo sapiens OX=9606 GN=FN1 PE=1 SV=5	P02751	272'312.7	PAQGVVTTLENVSPPR	R	R
Fibronectin OS=Homo sapiens OX=9606 GN=FN1 PE=1 SV=5	P02751	272'312.7	PASEYTVSLVAIk	Q	G
Fibronectin OS=Homo sapiens OX=9606 GN=FN1 PE=1 SV=5	P02751	272'312.7	PGHLNSYTIk	I	G
Fibronectin OS=Homo sapiens OX=9606 GN=FN1 PE=1 SV=5	P02751	272'312.7	PLTAQQTTk	K	L
Fibronectin OS=Homo sapiens OX=9606 GN=FN1 PE=1 SV=5	P02751	272'312.7	PQAPITGYR	R	I
Fibronectin OS=Homo sapiens OX=9606 GN=FN1 PE=1 SV=5	P02751	272'312.7	PVNLPGEHGQR	I	L
Fibronectin OS=Homo sapiens OX=9606 GN=FN1 PE=1 SV=5	P02751	272'312.7	qAQQMVQPQSPVAVSQSk	R	P
Fibronectin OS=Homo sapiens OX=9606 GN=FN1 PE=1 SV=5	P02751	272'312.7	QAQQMVQPQSPVAVSQSkPGcYDNGk	R	H
Fibronectin OS=Homo sapiens OX=9606 GN=FN1 PE=1 SV=5	P02751	272'312.7	qDGHLWcSTTSNYEQDQk	R	Y
Fibronectin OS=Homo sapiens OX=9606 GN=FN1 PE=1 SV=5	P02751	272'312.7	QGENGqmmScTcLGnGk	R	G
Fibronectin OS=Homo sapiens OX=9606 GN=FN1 PE=1 SV=5	P02751	272'312.7	qWNAPQPSHISk	I	Y
Fibronectin OS=Homo sapiens OX=9606 GN=FN1 PE=1 SV=5	P02751	272'312.7	qYNVGPSVSk	R	Y
Fibronectin OS=Homo sapiens OX=9606 GN=FN1 PE=1 SV=5	P02751	272'312.7	rPGGEPSPEGTTGQSYnQYSQR	R	Y
Fibronectin OS=Homo sapiens OX=9606 GN=FN1 PE=1 SV=5	P02751	272'312.7	sDTVPSPR	R	D
Fibronectin OS=Homo sapiens OX=9606 GN=FN1 PE=1 SV=5	P02751	272'312.7	sEPLIGR	K	K
Fibronectin OS=Homo sapiens OX=9606 GN=FN1 PE=1 SV=5	P02751	272'312.7	SFcTDHTVLVQTR	Y	G
Fibronectin OS=Homo sapiens OX=9606 GN=FN1 PE=1 SV=5	P02751	272'312.7	SkPEAEETcFDk	E	Y
Fibronectin OS=Homo sapiens OX=9606 GN=FN1 PE=1 SV=5	P02751	272'312.7	SSGSGPFTDVR	T	A
Fibronectin OS=Homo sapiens OX=9606 GN=FN1 PE=1 SV=5	P02751	272'312.7	sSPVVIDASTAIDAPSNLR	R	F
Fibronectin OS=Homo sapiens OX=9606 GN=FN1 PE=1 SV=5	P02751	272'312.7	sTTPDITGYR	R	I
Fibronectin OS=Homo sapiens OX=9606 GN=FN1 PE=1 SV=5	P02751	272'312.7	STTSNYEQDQk	C	Y
Fibronectin OS=Homo sapiens OX=9606 GN=FN1 PE=1 SV=5	P02751	272'312.7	sYTITGLQPGTDYk	R	I
Fibronectin OS=Homo sapiens OX=9606 GN=FN1 PE=1 SV=5	P02751	272'312.7	TAVPSTGASk	G	S
Fibronectin OS=Homo sapiens OX=9606 GN=FN1 PE=1 SV=5	P02751	272'312.7	tEIDkPSQmQVTDVQDNSISVk	R	W
Fibronectin OS=Homo sapiens OX=9606 GN=FN1 PE=1 SV=5	P02751	272'312.7	tETITGFQVDAVPANGqTPIQR	K	T
Fibronectin OS=Homo sapiens OX=9606 GN=FN1 PE=1 SV=5	P02751	272'312.7	tFYScTTEGR	R	Q
Fibronectin OS=Homo sapiens OX=9606 GN=FN1 PE=1 SV=5	P02751	272'312.7	TGGNSPVQEFTVPGSk	E	S
Fibronectin OS=Homo sapiens OX=9606 GN=FN1 PE=1 SV=5	P02751	272'312.7	TGQSYNQYSQR	T	Y
Fibronectin OS=Homo sapiens OX=9606 GN=FN1 PE=1 SV=5	P02751	272'312.7	TITGFQVDAVPANGQTPIQR	E	T
Fibronectin OS=Homo sapiens OX=9606 GN=FN1 PE=1 SV=5	P02751	272'312.7	TITGLQPGTDYk	Y	I
Fibronectin OS=Homo sapiens OX=9606 GN=FN1 PE=1 SV=5	P02751	272'312.7	tkTETITGFQVDAVPANGqTPIqR	R	T
Fibronectin OS=Homo sapiens OX=9606 GN=FN1 PE=1 SV=5	P02751	272'312.7	TSATLTGLTR	S	G
Fibronectin OS=Homo sapiens OX=9606 GN=FN1 PE=1 SV=5	P02751	272'312.7	TSSGSGPFTDVR	T	A
Fibronectin OS=Homo sapiens OX=9606 GN=FN1 PE=1 SV=5	P02751	272'312.7	TTGQSYNQYSQR	G	Y
Fibronectin OS=Homo sapiens OX=9606 GN=FN1 PE=1 SV=5	P02751	272'312.7	tTPPTTATPIR	R	H
Fibronectin OS=Homo sapiens OX=9606 GN=FN1 PE=1 SV=5	P02751	272'312.7	TTQNYDADQk	G	F
Fibronectin OS=Homo sapiens OX=9606 GN=FN1 PE=1 SV=5	P02751	272'312.7	TYHVGEQWQk	K	E
Fibronectin OS=Homo sapiens OX=9606 GN=FN1 PE=1 SV=5	P02751	272'312.7	TYLGnALVcTcYGGSR	R	G
Fibronectin OS=Homo sapiens OX=9606 GN=FN1 PE=1 SV=5	P02751	272'312.7	VDVIPVNLPGEHGQR	R	L
Fibronectin OS=Homo sapiens OX=9606 GN=FN1 PE=1 SV=5	P02751	272'312.7	VFAVSHGR	K	E
Fibronectin OS=Homo sapiens OX=9606 GN=FN1 PE=1 SV=5	P02751	272'312.7	vGDTYERPk	R	D
Fibronectin OS=Homo sapiens OX=9606 GN=FN1 PE=1 SV=5	P02751	272'312.7	VIPVNLPGEHGQR	D	L
Fibronectin OS=Homo sapiens OX=9606 GN=FN1 PE=1 SV=5	P02751	272'312.7	vPGTSTSATLTGLTR	R	G
Fibronectin OS=Homo sapiens OX=9606 GN=FN1 PE=1 SV=5	P02751	272'312.7	VRPSQGGEAPR	G	E
Fibronectin OS=Homo sapiens OX=9606 GN=FN1 PE=1 SV=5	P02751	272'312.7	VSQSkPGcYDNGk	A	H
Fibronectin OS=Homo sapiens OX=9606 GN=FN1 PE=1 SV=5	P02751	272'312.7	VTGLSPGVTYYFk	E	V
Fibronectin OS=Homo sapiens OX=9606 GN=FN1 PE=1 SV=5	P02751	272'312.7	vTImWTPPESAVTGYR	K	V
Fibronectin OS=Homo sapiens OX=9606 GN=FN1 PE=1 SV=5	P02751	272'312.7	vTTTPknGPGPTk	R	T
Fibronectin OS=Homo sapiens OX=9606 GN=FN1 PE=1 SV=5	P02751	272'312.7	WcGTTQNYDADQk	K	F
Fibronectin OS=Homo sapiens OX=9606 GN=FN1 PE=1 SV=5	P02751	272'312.7	WcHDnGVNYk	R	I
Fibronectin OS=Homo sapiens OX=9606 GN=FN1 PE=1 SV=5	P02751	272'312.7	WLPSSSPVTGYR	K	V
Fibronectin OS=Homo sapiens OX=9606 GN=FN1 PE=1 SV=5	P02751	272'312.7	WTckPIAEk	E	C
Fibronectin OS=Homo sapiens OX=9606 GN=FN1 PE=1 SV=5	P02751	272'312.7	yEkPGSPPR	K	E
Fibronectin OS=Homo sapiens OX=9606 GN=FN1 PE=1 SV=5	P02751	272'312.7	yEVSVYALk	K	D
Fibronectin OS=Homo sapiens OX=9606 GN=FN1 PE=1 SV=5	P02751	272'312.7	YHVGEQWQk	T	E
Fibronectin OS=Homo sapiens OX=9606 GN=FN1 PE=1 SV=5	P02751	272'312.7	YQcYcYGR	R	G
Fibronectin OS=Homo sapiens OX=9606 GN=FN1 PE=1 SV=5	P02751	272'312.7	YSFcTDHTVLVQTR	K	G
Fibronectin OS=Homo sapiens OX=9606 GN=FN1 PE=1 SV=5	P02751	272'312.7	yTGnTYR	K	V
Fibronectin OS=Homo sapiens OX=9606 GN=FN1 PE=1 SV=5	P02751	272'312.7	YTIYVIALk	E	N
Fibronectin OS=Homo sapiens OX=9606 GN=FN1 PE=1 SV=5	P02751	272'312.7	YTVSLVAIk	E	G
Ras-related protein Rap-2b OS=Homo sapiens OX=9606 GN=RAP2B PE=1 SV=1	P61225	20'504.4	ELFAEIVR	D	Q
Ras-related protein Rap-2b OS=Homo sapiens OX=9606 GN=RAP2B PE=1 SV=1	P61225	20'504.4	vVVLGSGGVGk	K	S
Ras-related protein Rap-2b OS=Homo sapiens OX=9606 GN=RAP2B PE=1 SV=1	P61225	20'504.4	yDPTIEDFYR	K	K
S-formylglutathione hydrolase OS=Homo sapiens OX=9606 GN=ESD PE=1 SV=2	P10768	31'463.6	AFSGYLGTDQSk	K	W
S-formylglutathione hydrolase OS=Homo sapiens OX=9606 GN=ESD PE=1 SV=2	P10768	31'463.6	aYDATHLVk	K	S
S-formylglutathione hydrolase OS=Homo sapiens OX=9606 GN=ESD PE=1 SV=2	P10768	31'463.6	cFGGLQk	K	V
Caspase-1 OS=Homo sapiens OX=9606 GN=CASP1 PE=1 SV=1	P29466	45'159.5	aLIDSVIPk	R	G
Caspase-1 OS=Homo sapiens OX=9606 GN=CASP1 PE=1 SV=1	P29466	45'159.5	lcSLEEAQR	K	I
Cadherin EGF LAG seven-pass G-type receptor 1 OS=Homo sapiens OX=9606 GN=CELSR1 PE=1 SV=1	Q9NYQ6	329'481.9	cPPGFTGDYcE	R	T
Cadherin EGF LAG seven-pass G-type receptor 1 OS=Homo sapiens OX=9606 GN=CELSR1 PE=1 SV=1	Q9NYQ6	329'481.9	TDLGESTASLDSIVRD	R	E
Transaldolase OS=Homo sapiens OX=9606 GN=TALDO1 PE=1 SV=2	P37837	37'541.7	aAQASDLEk	K	I
Transaldolase OS=Homo sapiens OX=9606 GN=TALDO1 PE=1 SV=2	P37837	37'541.7	ALAGcDFLTISPk	K	L
Transaldolase OS=Homo sapiens OX=9606 GN=TALDO1 PE=1 SV=2	P37837	37'541.7	fAADAVk	K	L
Transaldolase OS=Homo sapiens OX=9606 GN=TALDO1 PE=1 SV=2	P37837	37'541.7	lLGELLQDNAk	K	L
Transaldolase OS=Homo sapiens OX=9606 GN=TALDO1 PE=1 SV=2	P37837	37'541.7	LVPVLSAk	K	A
Transaldolase OS=Homo sapiens OX=9606 GN=TALDO1 PE=1 SV=2	P37837	37'541.7	mFNAEnGk	R	-
Transaldolase OS=Homo sapiens OX=9606 GN=TALDO1 PE=1 SV=2	P37837	37'541.7	sYEPLEDPGVk	K	S
Transaldolase OS=Homo sapiens OX=9606 GN=TALDO1 PE=1 SV=2	P37837	37'541.7	tIVmGASFR	K	N
Transaldolase OS=Homo sapiens OX=9606 GN=TALDO1 PE=1 SV=2	P37837	37'541.7	vSTEVDAR	R	L
Transaldolase OS=Homo sapiens OX=9606 GN=TALDO1 PE=1 SV=2	P37837	37'541.7	WLHNEDQmAVEk	R	L
Adenylyl cyclase-associated protein 2 OS=Homo sapiens OX=9606 GN=CAP2 PE=1 SV=1	P40123	52'824.4	AQGGQTQSPTk	R	S
Adenylyl cyclase-associated protein 2 OS=Homo sapiens OX=9606 GN=CAP2 PE=1 SV=1	P40123	52'824.4	eFPIPEQFk	R	T
Adenylyl cyclase-associated protein 2 OS=Homo sapiens OX=9606 GN=CAP2 PE=1 SV=1	P40123	52'824.4	hAPVLELEGk	K	K
Adenylyl cyclase-associated protein 2 OS=Homo sapiens OX=9606 GN=CAP2 PE=1 SV=1	P40123	52'824.4	SHTPSPTSPk	K	S
Adenylyl cyclase-associated protein 2 OS=Homo sapiens OX=9606 GN=CAP2 PE=1 SV=1	P40123	52'824.4	vPTISINk	R	T
Endothelin-converting enzyme 1 OS=Homo sapiens OX=9606 GN=ECE1 PE=1 SV=2	P42892	87'165.0	aTFAEDSk	K	S
Endothelin-converting enzyme 1 OS=Homo sapiens OX=9606 GN=ECE1 PE=1 SV=2	P42892	87'165.0	dEELIYHk	R	V
Endothelin-converting enzyme 1 OS=Homo sapiens OX=9606 GN=ECE1 PE=1 SV=2	P42892	87'165.0	dNFQDTLQVVTAHYR	K	T
Endothelin-converting enzyme 1 OS=Homo sapiens OX=9606 GN=ECE1 PE=1 SV=2	P42892	87'165.0	hTLGENIADNGGLk	R	A
T-complex protein 1 subunit theta OS=Homo sapiens OX=9606 GN=CCT8 PE=1 SV=4	P50990	59'621.0	aLAENSGVk	R	A
T-complex protein 1 subunit theta OS=Homo sapiens OX=9606 GN=CCT8 PE=1 SV=4	P50990	59'621.0	eLEVQHPAAk	R	M
T-complex protein 1 subunit theta OS=Homo sapiens OX=9606 GN=CCT8 PE=1 SV=4	P50990	59'621.0	lVPGGGATEIELAk	R	Q
T-complex protein 1 subunit theta OS=Homo sapiens OX=9606 GN=CCT8 PE=1 SV=4	P50990	59'621.0	tVGATALPR	K	L
Ephrin type-B receptor 1 OS=Homo sapiens OX=9606 GN=EPHB1 PE=1 SV=1	P54762	109'886.9	acPAGTFk	K	A
Ephrin type-B receptor 1 OS=Homo sapiens OX=9606 GN=EPHB1 PE=1 SV=1	P54762	109'886.9	cDDNVEFVPR	R	Q
Myotrophin OS=Homo sapiens OX=9606 GN=MTPN PE=1 SV=2	P58546	12'895.3	nGDLDEVk	K	D
Myotrophin OS=Homo sapiens OX=9606 GN=MTPN PE=1 SV=2	P58546	12'895.3	nGDLDEVkDYVAk	K	G
Tubulin alpha-1B chain OS=Homo sapiens OX=9606 GN=TUBA1B PE=1 SV=1	P68363	50'151.7	AYHEqLSVAEITNAcFEPANQmVk	K	C
Tubulin alpha-1B chain OS=Homo sapiens OX=9606 GN=TUBA1B PE=1 SV=1	P68363	50'151.7	dVNAAIATIk	K	T
Tubulin alpha-1B chain OS=Homo sapiens OX=9606 GN=TUBA1B PE=1 SV=1	P68363	50'151.7	eDAAnNYAR	K	G
Tubulin alpha-1B chain OS=Homo sapiens OX=9606 GN=TUBA1B PE=1 SV=1	P68363	50'151.7	EFQTNLVPYPR	T	I
Tubulin alpha-1B chain OS=Homo sapiens OX=9606 GN=TUBA1B PE=1 SV=1	P68363	50'151.7	FDGALnVDLTEFQTNLVPYPR	R	I
Tubulin alpha-1B chain OS=Homo sapiens OX=9606 GN=TUBA1B PE=1 SV=1	P68363	50'151.7	LDHkFDLmYAk	R	R
Tubulin alpha-1B chain OS=Homo sapiens OX=9606 GN=TUBA1B PE=1 SV=1	P68363	50'151.7	lSVDYGk	R	K
Tubulin alpha-1B chain OS=Homo sapiens OX=9606 GN=TUBA1B PE=1 SV=1	P68363	50'151.7	qLFHPEQLITGk	R	E
Tubulin alpha-1B chain OS=Homo sapiens OX=9606 GN=TUBA1B PE=1 SV=1	P68363	50'151.7	vGINYQPPTVVPGGDLAk	K	V
GRB2-associated-binding protein 1 OS=Homo sapiens OX=9606 GN=GAB1 PE=1 SV=2	Q13480	76'617.4	nPASSQSk	K	H
GRB2-associated-binding protein 1 OS=Homo sapiens OX=9606 GN=GAB1 PE=1 SV=2	Q13480	76'617.4	rPVPVADcEPPPVDR	R	N
GRB2-associated-binding protein 1 OS=Homo sapiens OX=9606 GN=GAB1 PE=1 SV=2	Q13480	76'617.4	sTSSETDcNDNVPSHk	K	N
Ras-related protein Rap-1b OS=Homo sapiens OX=9606 GN=RAP1B PE=1 SV=1	P61224	20'824.9	eQGQNLAR	K	Q
Ras-related protein Rap-1b OS=Homo sapiens OX=9606 GN=RAP1B PE=1 SV=1	P61224	20'824.9	yDPTIEDSYR	K	K
Neural cell adhesion molecule 2 OS=Homo sapiens OX=9606 GN=NCAM2 PE=1 SV=2	O15394	93'047.9	aSGSPEPAISWFR	R	N
Neural cell adhesion molecule 2 OS=Homo sapiens OX=9606 GN=NCAM2 PE=1 SV=2	O15394	93'047.9	ATVVLEIYQk	E	L
Neural cell adhesion molecule 2 OS=Homo sapiens OX=9606 GN=NCAM2 PE=1 SV=2	O15394	93'047.9	aVDGFTFTEGDk	R	S
Neural cell adhesion molecule 2 OS=Homo sapiens OX=9606 GN=NCAM2 PE=1 SV=2	O15394	93'047.9	cQATDAk	R	G
Neural cell adhesion molecule 2 OS=Homo sapiens OX=9606 GN=NCAM2 PE=1 SV=2	O15394	93'047.9	dIIVIVNVPPAISmPqk	R	S
Neural cell adhesion molecule 2 OS=Homo sapiens OX=9606 GN=NCAM2 PE=1 SV=2	O15394	93'047.9	dkEDQWLEk	K	K
Neural cell adhesion molecule 2 OS=Homo sapiens OX=9606 GN=NCAM2 PE=1 SV=2	O15394	93'047.9	dkLVLPAk	R	N
Neural cell adhesion molecule 2 OS=Homo sapiens OX=9606 GN=NCAM2 PE=1 SV=2	O15394	93'047.9	ePSPPSIHGQPSSGk	R	S
Neural cell adhesion molecule 2 OS=Homo sapiens OX=9606 GN=NCAM2 PE=1 SV=2	O15394	93'047.9	eVASEIWk	K	I
Neural cell adhesion molecule 2 OS=Homo sapiens OX=9606 GN=NCAM2 PE=1 SV=2	O15394	93'047.9	eVVSPQEFk	R	Q
Neural cell adhesion molecule 2 OS=Homo sapiens OX=9606 GN=NCAM2 PE=1 SV=2	O15394	93'047.9	gEEMTFScR	R	A
Neural cell adhesion molecule 2 OS=Homo sapiens OX=9606 GN=NCAM2 PE=1 SV=2	O15394	93'047.9	gQGDYSk	K	I
Neural cell adhesion molecule 2 OS=Homo sapiens OX=9606 GN=NCAM2 PE=1 SV=2	O15394	93'047.9	gQTQEATVVLEIYQk	K	L
Neural cell adhesion molecule 2 OS=Homo sapiens OX=9606 GN=NCAM2 PE=1 SV=2	O15394	93'047.9	gSNTELTVR	K	N
Neural cell adhesion molecule 2 OS=Homo sapiens OX=9606 GN=NCAM2 PE=1 SV=2	O15394	93'047.9	HNEEVTTISDNR	Y	F
Neural cell adhesion molecule 2 OS=Homo sapiens OX=9606 GN=NCAM2 PE=1 SV=2	O15394	93'047.9	iEIFQTLPVR	K	E
Neural cell adhesion molecule 2 OS=Homo sapiens OX=9606 GN=NCAM2 PE=1 SV=2	O15394	93'047.9	iIELSQTTAk	K	V
Neural cell adhesion molecule 2 OS=Homo sapiens OX=9606 GN=NCAM2 PE=1 SV=2	O15394	93'047.9	kmILEIAPTSDNDFGR	R	Y
Neural cell adhesion molecule 2 OS=Homo sapiens OX=9606 GN=NCAM2 PE=1 SV=2	O15394	93'047.9	lIEENEk	K	Y
Neural cell adhesion molecule 2 OS=Homo sapiens OX=9606 GN=NCAM2 PE=1 SV=2	O15394	93'047.9	lIEEnEkYILk	K	G
Neural cell adhesion molecule 2 OS=Homo sapiens OX=9606 GN=NCAM2 PE=1 SV=2	O15394	93'047.9	lTIYnANIEDAGIYR	R	C
Neural cell adhesion molecule 2 OS=Homo sapiens OX=9606 GN=NCAM2 PE=1 SV=2	O15394	93'047.9	mILEIAPTSDNDFGR	K	Y
Neural cell adhesion molecule 2 OS=Homo sapiens OX=9606 GN=NCAM2 PE=1 SV=2	O15394	93'047.9	nIINSDGGPYVcR	R	A
Neural cell adhesion molecule 2 OS=Homo sapiens OX=9606 GN=NCAM2 PE=1 SV=2	O15394	93'047.9	PTSDNDFGR	A	Y
Neural cell adhesion molecule 2 OS=Homo sapiens OX=9606 GN=NCAM2 PE=1 SV=2	O15394	93'047.9	QAFLQVFVQPH	K	I
Neural cell adhesion molecule 2 OS=Homo sapiens OX=9606 GN=NCAM2 PE=1 SV=2	O15394	93'047.9	qDDGGAPILEYIVk	K	Y
Neural cell adhesion molecule 2 OS=Homo sapiens OX=9606 GN=NCAM2 PE=1 SV=2	O15394	93'047.9	qGEDAEVVcR	K	V
Neural cell adhesion molecule 2 OS=Homo sapiens OX=9606 GN=NCAM2 PE=1 SV=2	O15394	93'047.9	sDEGIYR	K	C
Neural cell adhesion molecule 2 OS=Homo sapiens OX=9606 GN=NCAM2 PE=1 SV=2	O15394	93'047.9	smYLDIEYAPk	K	F
Neural cell adhesion molecule 2 OS=Homo sapiens OX=9606 GN=NCAM2 PE=1 SV=2	O15394	93'047.9	vAAVNGk	R	G
Neural cell adhesion molecule 2 OS=Homo sapiens OX=9606 GN=NCAM2 PE=1 SV=2	O15394	93'047.9	vELSVGESk	K	F
Neural cell adhesion molecule 2 OS=Homo sapiens OX=9606 GN=NCAM2 PE=1 SV=2	O15394	93'047.9	vSNDIIQSk	K	E
Neural cell adhesion molecule 2 OS=Homo sapiens OX=9606 GN=NCAM2 PE=1 SV=2	O15394	93'047.9	VSSSPAPAVSWLYHNEE	R	V
Neural cell adhesion molecule 2 OS=Homo sapiens OX=9606 GN=NCAM2 PE=1 SV=2	O15394	93'047.9	VSSSPAPAVSWLYHNEEVTTISDNR	R	F
Neural cell adhesion molecule 2 OS=Homo sapiens OX=9606 GN=NCAM2 PE=1 SV=2	O15394	93'047.9	yDcEAASR	R	I
Neural cell adhesion molecule 2 OS=Homo sapiens OX=9606 GN=NCAM2 PE=1 SV=2	O15394	93'047.9	YSkIEIFQTLPVR	D	E
40S ribosomal protein S3a OS=Homo sapiens OX=9606 GN=RPS3A PE=1 SV=2	P61247	29'945.3	aTGDETGAk	K	V
40S ribosomal protein S3a OS=Homo sapiens OX=9606 GN=RPS3A PE=1 SV=2	P61247	29'945.3	lIPDSIGk	K	D
40S ribosomal protein S3a OS=Homo sapiens OX=9606 GN=RPS3A PE=1 SV=2	P61247	29'945.3	lITEDVQGk	K	N
40S ribosomal protein S3a OS=Homo sapiens OX=9606 GN=RPS3A PE=1 SV=2	P61247	29'945.3	vVDPFSk	K	K
Phosphatidylcholine-sterol acyltransferase OS=Homo sapiens OX=9606 GN=LCAT PE=1 SV=1	P04180	49'579.0	aAPYDWR	R	L
Phosphatidylcholine-sterol acyltransferase OS=Homo sapiens OX=9606 GN=LCAT PE=1 SV=1	P04180	49'579.0	cLYGVGLPTPR	Y	T
Phosphatidylcholine-sterol acyltransferase OS=Homo sapiens OX=9606 GN=LCAT PE=1 SV=1	P04180	49'579.0	ITTTSPWmFPSR	R	M
Phosphatidylcholine-sterol acyltransferase OS=Homo sapiens OX=9606 GN=LCAT PE=1 SV=1	P04180	49'579.0	lEPGQQEEYYR	R	K
Phosphatidylcholine-sterol acyltransferase OS=Homo sapiens OX=9606 GN=LCAT PE=1 SV=1	P04180	49'579.0	sSGLVSnAPGVQIR	R	V
Phosphatidylcholine-sterol acyltransferase OS=Homo sapiens OX=9606 GN=LCAT PE=1 SV=1	P04180	49'579.0	sTELcGLWQGR	R	Q
Phosphatidylcholine-sterol acyltransferase OS=Homo sapiens OX=9606 GN=LCAT PE=1 SV=1	P04180	49'579.0	tYIYDHGFPYTDPVGVLYEDGDDTVATR	R	S
Phosphatidylcholine-sterol acyltransferase OS=Homo sapiens OX=9606 GN=LCAT PE=1 SV=1	P04180	49'579.0	tYSVEYLDSSk	K	L
Superoxide dismutase [Mn], mitochondrial OS=Homo sapiens OX=9606 GN=SOD2 PE=1 SV=3	P04179	24'750.6	gDVTAQIALQPALk	K	F
Superoxide dismutase [Mn], mitochondrial OS=Homo sapiens OX=9606 GN=SOD2 PE=1 SV=3	P04179	24'750.6	gELLEAIk	K	R
Superoxide dismutase [Mn], mitochondrial OS=Homo sapiens OX=9606 GN=SOD2 PE=1 SV=3	P04179	24'750.6	gELLEAIkR	K	D
Superoxide dismutase [Mn], mitochondrial OS=Homo sapiens OX=9606 GN=SOD2 PE=1 SV=3	P04179	24'750.6	HHAAYVNNLNVTEE	K	K
Superoxide dismutase [Mn], mitochondrial OS=Homo sapiens OX=9606 GN=SOD2 PE=1 SV=3	P04179	24'750.6	HHAAYVNNLNVTEEk	K	Y
Superoxide dismutase [Mn], mitochondrial OS=Homo sapiens OX=9606 GN=SOD2 PE=1 SV=3	P04179	24'750.6	IALQPALk	Q	F
Superoxide dismutase [Mn], mitochondrial OS=Homo sapiens OX=9606 GN=SOD2 PE=1 SV=3	P04179	24'750.6	kYQEALAk	E	G
Superoxide dismutase [Mn], mitochondrial OS=Homo sapiens OX=9606 GN=SOD2 PE=1 SV=3	P04179	24'750.6	nVRPDYLk	K	A
Superoxide dismutase [Mn], mitochondrial OS=Homo sapiens OX=9606 GN=SOD2 PE=1 SV=3	P04179	24'750.6	VNNLNVTEEk	Y	Y
Superoxide dismutase [Mn], mitochondrial OS=Homo sapiens OX=9606 GN=SOD2 PE=1 SV=3	P04179	24'750.6	yQEALAk	K	G
Limbic system-associated membrane protein OS=Homo sapiens OX=9606 GN=LSAMP PE=1 SV=2	Q13449	37'393.1	aANEVSSADVk	K	Q
Limbic system-associated membrane protein OS=Homo sapiens OX=9606 GN=LSAMP PE=1 SV=2	Q13449	37'393.1	ASAVPAPDFEWYR	E	D
Limbic system-associated membrane protein OS=Homo sapiens OX=9606 GN=LSAMP PE=1 SV=2	Q13449	37'393.1	cEASAVPAPDFEWYR	K	D
Limbic system-associated membrane protein OS=Homo sapiens OX=9606 GN=LSAMP PE=1 SV=2	Q13449	37'393.1	cEASAVPAPDFEWYRDDTR	K	I
Limbic system-associated membrane protein OS=Homo sapiens OX=9606 GN=LSAMP PE=1 SV=2	Q13449	37'393.1	cVVEDknSk	R	V
Limbic system-associated membrane protein OS=Homo sapiens OX=9606 GN=LSAMP PE=1 SV=2	Q13449	37'393.1	dDTRInSAnGLEIk	R	S
Limbic system-associated membrane protein OS=Homo sapiens OX=9606 GN=LSAMP PE=1 SV=2	Q13449	37'393.1	DEGSYTcSVQTQHEPk	Y	T
Limbic system-associated membrane protein OS=Homo sapiens OX=9606 GN=LSAMP PE=1 SV=2	Q13449	37'393.1	eFEGEEEYLEILGITR	R	E
Limbic system-associated membrane protein OS=Homo sapiens OX=9606 GN=LSAMP PE=1 SV=2	Q13449	37'393.1	EQSGkYEck	R	A
Limbic system-associated membrane protein OS=Homo sapiens OX=9606 GN=LSAMP PE=1 SV=2	Q13449	37'393.1	GIIFAGHDk	S	W
Limbic system-associated membrane protein OS=Homo sapiens OX=9606 GN=LSAMP PE=1 SV=2	Q13449	37'393.1	GSYTcSVQTQHEPk	E	T
Limbic system-associated membrane protein OS=Homo sapiens OX=9606 GN=LSAMP PE=1 SV=2	Q13449	37'393.1	gTDNITVR	R	Q
Limbic system-associated membrane protein OS=Homo sapiens OX=9606 GN=LSAMP PE=1 SV=2	Q13449	37'393.1	hSLEYSLR	R	I
Limbic system-associated membrane protein OS=Homo sapiens OX=9606 GN=LSAMP PE=1 SV=2	Q13449	37'393.1	inSAnGLEIk	R	S
Limbic system-associated membrane protein OS=Homo sapiens OX=9606 GN=LSAMP PE=1 SV=2	Q13449	37'393.1	PAPDFEWYR	V	D
Limbic system-associated membrane protein OS=Homo sapiens OX=9606 GN=LSAMP PE=1 SV=2	Q13449	37'393.1	PPTITESk	Y	S
Limbic system-associated membrane protein OS=Homo sapiens OX=9606 GN=LSAMP PE=1 SV=2	Q13449	37'393.1	qGDTAILR	R	C
Limbic system-associated membrane protein OS=Homo sapiens OX=9606 GN=LSAMP PE=1 SV=2	Q13449	37'393.1	RGTDNITVR	N	Q
Limbic system-associated membrane protein OS=Homo sapiens OX=9606 GN=LSAMP PE=1 SV=2	Q13449	37'393.1	sGIIFAGHDk	R	W
Limbic system-associated membrane protein OS=Homo sapiens OX=9606 GN=LSAMP PE=1 SV=2	Q13449	37'393.1	sNEATTGR	K	Q
Limbic system-associated membrane protein OS=Homo sapiens OX=9606 GN=LSAMP PE=1 SV=2	Q13449	37'393.1	sVDFnRGTDNITVR	R	Q
Limbic system-associated membrane protein OS=Homo sapiens OX=9606 GN=LSAMP PE=1 SV=2	Q13449	37'393.1	TcSVQTQHEPk	Y	T
Limbic system-associated membrane protein OS=Homo sapiens OX=9606 GN=LSAMP PE=1 SV=2	Q13449	37'393.1	TSQVYLIVQVPPk	K	I
Limbic system-associated membrane protein OS=Homo sapiens OX=9606 GN=LSAMP PE=1 SV=2	Q13449	37'393.1	TVNYPPTITESk	V	S
Limbic system-associated membrane protein OS=Homo sapiens OX=9606 GN=LSAMP PE=1 SV=2	Q13449	37'393.1	vDVYDEGSYTcSVQTQHEPk	K	T
Limbic system-associated membrane protein OS=Homo sapiens OX=9606 GN=LSAMP PE=1 SV=2	Q13449	37'393.1	vTVNYPPTITESk	K	S
Limbic system-associated membrane protein OS=Homo sapiens OX=9606 GN=LSAMP PE=1 SV=2	Q13449	37'393.1	VYLIVQVPPk	Q	I
Limbic system-associated membrane protein OS=Homo sapiens OX=9606 GN=LSAMP PE=1 SV=2	Q13449	37'393.1	YLEILGITR	E	E
Limbic system-associated membrane protein OS=Homo sapiens OX=9606 GN=LSAMP PE=1 SV=2	Q13449	37'393.1	YLIVQVPPk	V	I
Limbic system-associated membrane protein OS=Homo sapiens OX=9606 GN=LSAMP PE=1 SV=2	Q13449	37'393.1	YTcVAANk	N	L
Disintegrin and metalloproteinase domain-containing protein 9 OS=Homo sapiens OX=9606 GN=ADAM9 PE=1 SV=1	Q13443	90'556.1	cATGNALcGk	K	L
Disintegrin and metalloproteinase domain-containing protein 9 OS=Homo sapiens OX=9606 GN=ADAM9 PE=1 SV=1	Q13443	90'556.1	EGTLITDHPNIQNHcHYR	K	G
Disintegrin and metalloproteinase domain-containing protein 9 OS=Homo sapiens OX=9606 GN=ADAM9 PE=1 SV=1	Q13443	90'556.1	EHIIHLER	K	N
Disintegrin and metalloproteinase domain-containing protein 9 OS=Homo sapiens OX=9606 GN=ADAM9 PE=1 SV=1	Q13443	90'556.1	fAVPTYAAk	R	Q
Disintegrin and metalloproteinase domain-containing protein 9 OS=Homo sapiens OX=9606 GN=ADAM9 PE=1 SV=1	Q13443	90'556.1	FGNcGFSGNEYk	R	K
Disintegrin and metalloproteinase domain-containing protein 9 OS=Homo sapiens OX=9606 GN=ADAM9 PE=1 SV=1	Q13443	90'556.1	ITDHPNIQNHcHYR	L	G
Disintegrin and metalloproteinase domain-containing protein 9 OS=Homo sapiens OX=9606 GN=ADAM9 PE=1 SV=1	Q13443	90'556.1	mDDVYkEPLk	R	C
Disintegrin and metalloproteinase domain-containing protein 9 OS=Homo sapiens OX=9606 GN=ADAM9 PE=1 SV=1	Q13443	90'556.1	NkDLLPEDFVVYTYNk	R	E
Disintegrin and metalloproteinase domain-containing protein 9 OS=Homo sapiens OX=9606 GN=ADAM9 PE=1 SV=1	Q13443	90'556.1	PNIQNHcHYR	H	G
Disintegrin and metalloproteinase domain-containing protein 9 OS=Homo sapiens OX=9606 GN=ADAM9 PE=1 SV=1	Q13443	90'556.1	qVSYVIQAEGk	K	E
Disintegrin and metalloproteinase domain-containing protein 9 OS=Homo sapiens OX=9606 GN=ADAM9 PE=1 SV=1	Q13443	90'556.1	sQTYESDGk	R	N
Somatostatin OS=Homo sapiens OX=9606 GN=SST PE=1 SV=1	P61278	12'736.0	DLSQAAEQDEMR	E	L
Somatostatin OS=Homo sapiens OX=9606 GN=SST PE=1 SV=1	P61278	12'736.0	lELQRSANSNPAmAPR	R	E
Somatostatin OS=Homo sapiens OX=9606 GN=SST PE=1 SV=1	P61278	12'736.0	NDALEPEDLSQAAEQDEMR	E	L
Somatostatin OS=Homo sapiens OX=9606 GN=SST PE=1 SV=1	P61278	12'736.0	PEDLSQAAEQDEMR	E	L
Somatostatin OS=Homo sapiens OX=9606 GN=SST PE=1 SV=1	P61278	12'736.0	sAnSNPAmAPR	R	E
Somatostatin OS=Homo sapiens OX=9606 GN=SST PE=1 SV=1	P61278	12'736.0	sLAAAAGk	K	Q
Protein OS-9 OS=Homo sapiens OX=9606 GN=OS9 PE=1 SV=1	Q13438	75'563.5	EGLTAAGk	R	I
Protein OS-9 OS=Homo sapiens OX=9606 GN=OS9 PE=1 SV=1	Q13438	75'563.5	eLEGILLPSDRDR	K	L
Protein OS-9 OS=Homo sapiens OX=9606 GN=OS9 PE=1 SV=1	Q13438	75'563.5	qSPELVk	K	K
Protein OS-9 OS=Homo sapiens OX=9606 GN=OS9 PE=1 SV=1	Q13438	75'563.5	sGVAPQk	K	M
Protein OS-9 OS=Homo sapiens OX=9606 GN=OS9 PE=1 SV=1	Q13438	75'563.5	wLTDEDTR	R	N
Pleckstrin homology-like domain family B member 3 OS=Homo sapiens OX=9606 GN=PHLDB3 PE=2 SV=3	Q6NSJ2	71'911.3	ALPPAVGDSGR	S	Y
Pleckstrin homology-like domain family B member 3 OS=Homo sapiens OX=9606 GN=PHLDB3 PE=2 SV=3	Q6NSJ2	71'911.3	vLEEQLk	R	S
Treacle protein OS=Homo sapiens OX=9606 GN=TCOF1 PE=1 SV=3	Q13428	152'104.5	qEEDSRSSSEE	K	S
Treacle protein OS=Homo sapiens OX=9606 GN=TCOF1 PE=1 SV=3	Q13428	152'104.5	sPAGPAATPAQAQAASTPR	R	K
Treacle protein OS=Homo sapiens OX=9606 GN=TCOF1 PE=1 SV=3	Q13428	152'104.5	tSQVGAASAPAk	K	E
Syntaxin-1B OS=Homo sapiens OX=9606 GN=STX1B PE=1 SV=1	P61266	33'245.1	aIEQSIEQEEGLNR	K	S
Syntaxin-1B OS=Homo sapiens OX=9606 GN=STX1B PE=1 SV=1	P61266	33'245.1	lAIFTDDIk	K	M
Syntaxin-1B OS=Homo sapiens OX=9606 GN=STX1B PE=1 SV=1	P61266	33'245.1	lSEDVEQVk	K	K
Syntaxin-1B OS=Homo sapiens OX=9606 GN=STX1B PE=1 SV=1	P61266	33'245.1	lSEDVEQVkk	K	Q
Syntaxin-1B OS=Homo sapiens OX=9606 GN=STX1B PE=1 SV=1	P61266	33'245.1	qHSAILAAPNPDEk	K	T
Syntaxin-1B OS=Homo sapiens OX=9606 GN=STX1B PE=1 SV=1	P61266	33'245.1	qLEITGR	R	T
Syntaxin-1B OS=Homo sapiens OX=9606 GN=STX1B PE=1 SV=1	P61266	33'245.1	tkQELEDLTADIk	K	K
Leucine-rich repeat transmembrane protein FLRT1 OS=Homo sapiens OX=9606 GN=FLRT1 PE=1 SV=3	Q9NZU1	71'361.9	aAVVNVR	R	G
Leucine-rich repeat transmembrane protein FLRT1 OS=Homo sapiens OX=9606 GN=FLRT1 PE=1 SV=3	Q9NZU1	71'361.9	aTLPASSFR	K	L
Leucine-rich repeat transmembrane protein FLRT1 OS=Homo sapiens OX=9606 GN=FLRT1 PE=1 SV=3	Q9NZU1	71'361.9	cDnGFIYcNDR	R	G
Leucine-rich repeat transmembrane protein FLRT1 OS=Homo sapiens OX=9606 GN=FLRT1 PE=1 SV=3	Q9NZU1	71'361.9	ELHLQDNNVR	R	T
Leucine-rich repeat transmembrane protein FLRT1 OS=Homo sapiens OX=9606 GN=FLRT1 PE=1 SV=3	Q9NZU1	71'361.9	iADDTFSR	R	L
Leucine-rich repeat transmembrane protein FLRT1 OS=Homo sapiens OX=9606 GN=FLRT1 PE=1 SV=3	Q9NZU1	71'361.9	lVLDGNLLANQR	R	I
Leucine-rich repeat transmembrane protein FLRT1 OS=Homo sapiens OX=9606 GN=FLRT1 PE=1 SV=3	Q9NZU1	71'361.9	NSLAAPPLNLPSAHLQk	R	L
Leucine-rich repeat transmembrane protein FLRT1 OS=Homo sapiens OX=9606 GN=FLRT1 PE=1 SV=3	Q9NZU1	71'361.9	TGPQGGVANAAAk	E	T
Leucine-rich repeat transmembrane protein FLRT3 OS=Homo sapiens OX=9606 GN=FLRT3 PE=1 SV=1	Q9NZU0	73'006.9	ELHLQENNIR	K	T
Leucine-rich repeat transmembrane protein FLRT3 OS=Homo sapiens OX=9606 GN=FLRT3 PE=1 SV=1	Q9NZU0	73'006.9	nSLTAAPVNLPGTNLR	R	K
Leucine-rich repeat transmembrane protein FLRT3 OS=Homo sapiens OX=9606 GN=FLRT3 PE=1 SV=1	Q9NZU0	73'006.9	tITYDSLSk	R	I
Chondroadherin OS=Homo sapiens OX=9606 GN=CHAD PE=1 SV=2	O15335	40'477.7	AGAFQGAk	R	D
Chondroadherin OS=Homo sapiens OX=9606 GN=CHAD PE=1 SV=2	O15335	40'477.7	aSRPDATcASPAk	K	F
Chondroadherin OS=Homo sapiens OX=9606 GN=CHAD PE=1 SV=2	O15335	40'477.7	FSDGAFLGVTTLk	K	H
Chondroadherin OS=Homo sapiens OX=9606 GN=CHAD PE=1 SV=2	O15335	40'477.7	NNFPVLAANSFR	R	A
Chondroadherin OS=Homo sapiens OX=9606 GN=CHAD PE=1 SV=2	O15335	40'477.7	nQLSSYPSAALSk	R	L
Chondroadherin OS=Homo sapiens OX=9606 GN=CHAD PE=1 SV=2	O15335	40'477.7	sIPDNAFQSFGR	K	Y
Cytoplasmic dynein 1 intermediate chain 2 OS=Homo sapiens OX=9606 GN=DYNC1I2 PE=1 SV=3	Q13409	71'455.8	eIVTYTk	R	E
Cytoplasmic dynein 1 intermediate chain 2 OS=Homo sapiens OX=9606 GN=DYNC1I2 PE=1 SV=3	Q13409	71'455.8	sVSTPSEAGSQDSGDGAVGSR	K	T
Ubiquitin-conjugating enzyme E2 variant 1 OS=Homo sapiens OX=9606 GN=UBE2V1 PE=1 SV=2	Q13404	16'495.1	aISVLAk	R	W
Ubiquitin-conjugating enzyme E2 variant 1 OS=Homo sapiens OX=9606 GN=UBE2V1 PE=1 SV=2	Q13404	16'495.1	lLEELEEGQk	R	G
Ubiquitin-conjugating enzyme E2 variant 1 OS=Homo sapiens OX=9606 GN=UBE2V1 PE=1 SV=2	Q13404	16'495.1	vVLQELR	K	R
Ubiquitin-conjugating enzyme E2 variant 1 OS=Homo sapiens OX=9606 GN=UBE2V1 PE=1 SV=2	Q13404	16'495.1	WQNSYSIk	K	V
Ubiquitin-conjugating enzyme E2 variant 1 OS=Homo sapiens OX=9606 GN=UBE2V1 PE=1 SV=2	Q13404	16'495.1	yPEAPPFVR	K	F
Calmodulin-like protein 5 OS=Homo sapiens OX=9606 GN=CALML5 PE=1 SV=2	Q9NZT1	15'892.9	aGLEDLQVAFR	R	A
Calmodulin-like protein 5 OS=Homo sapiens OX=9606 GN=CALML5 PE=1 SV=2	Q9NZT1	15'892.9	nLSEAQLR	K	K
Low-density lipoprotein receptor-related protein 1B OS=Homo sapiens OX=9606 GN=LRP1B PE=1 SV=2	Q9NZR2	515'488.7	aIAVDPIAGk	K	L
Low-density lipoprotein receptor-related protein 1B OS=Homo sapiens OX=9606 GN=LRP1B PE=1 SV=2	Q9NZR2	515'488.7	cPLNHIAcLGTNk	K	C
Low-density lipoprotein receptor-related protein 1B OS=Homo sapiens OX=9606 GN=LRP1B PE=1 SV=2	Q9NZR2	515'488.7	cSNGQcIPAk	R	W
Low-density lipoprotein receptor-related protein 1B OS=Homo sapiens OX=9606 GN=LRP1B PE=1 SV=2	Q9NZR2	515'488.7	cSQVcEQHk	K	H
Low-density lipoprotein receptor-related protein 1B OS=Homo sapiens OX=9606 GN=LRP1B PE=1 SV=2	Q9NZR2	515'488.7	nLYFVDHVGDR	R	I
Low-density lipoprotein receptor-related protein 1B OS=Homo sapiens OX=9606 GN=LRP1B PE=1 SV=2	Q9NZR2	515'488.7	tGFNLGSDGR	R	S
Low-density lipoprotein receptor-related protein 1B OS=Homo sapiens OX=9606 GN=LRP1B PE=1 SV=2	Q9NZR2	515'488.7	tLLEGEmSHPR	K	G
Low-density lipoprotein receptor-related protein 1B OS=Homo sapiens OX=9606 GN=LRP1B PE=1 SV=2	Q9NZR2	515'488.7	VNNGGcSTLcLAIPGGR	R	V
Tropomodulin-2 OS=Homo sapiens OX=9606 GN=TMOD2 PE=1 SV=1	Q9NZR1	39'596.4	aLETNTHVk	K	K
Tropomodulin-2 OS=Homo sapiens OX=9606 GN=TMOD2 PE=1 SV=1	Q9NZR1	39'596.4	dREDFVPFTGEk	K	K
Tropomodulin-2 OS=Homo sapiens OX=9606 GN=TMOD2 PE=1 SV=1	Q9NZR1	39'596.4	nIDEDELLGk	K	L
Tropomodulin-2 OS=Homo sapiens OX=9606 GN=TMOD2 PE=1 SV=1	Q9NZR1	39'596.4	vAAAITk	R	N
Transforming growth factor beta receptor type 3 OS=Homo sapiens OX=9606 GN=TGFBR3 PE=1 SV=3	Q03167	93'500.2	ELRILLDPGALPALQNPPIR	P	G
Transforming growth factor beta receptor type 3 OS=Homo sapiens OX=9606 GN=TGFBR3 PE=1 SV=3	Q03167	93'500.2	gGEGQnGGLPFPFPDISR	R	R
Transforming growth factor beta receptor type 3 OS=Homo sapiens OX=9606 GN=TGFBR3 PE=1 SV=3	Q03167	93'500.2	GLPQEVHVLNLR	T	T
Transforming growth factor beta receptor type 3 OS=Homo sapiens OX=9606 GN=TGFBR3 PE=1 SV=3	Q03167	93'500.2	gTTGLPQEVHVLNLR	R	T
Transforming growth factor beta receptor type 3 OS=Homo sapiens OX=9606 GN=TGFBR3 PE=1 SV=3	Q03167	93'500.2	iIAPNSIGFGk	K	E
Transforming growth factor beta receptor type 3 OS=Homo sapiens OX=9606 GN=TGFBR3 PE=1 SV=3	Q03167	93'500.2	ILLDPGALPALQNPPIR	R	G
Transforming growth factor beta receptor type 3 OS=Homo sapiens OX=9606 GN=TGFBR3 PE=1 SV=3	Q03167	93'500.2	kEYGAVTSFTELk	R	I
Transforming growth factor beta receptor type 3 OS=Homo sapiens OX=9606 GN=TGFBR3 PE=1 SV=3	Q03167	93'500.2	lATGVSR	R	L
Transforming growth factor beta receptor type 3 OS=Homo sapiens OX=9606 GN=TGFBR3 PE=1 SV=3	Q03167	93'500.2	PQEVHVLNLR	L	T
Transforming growth factor beta receptor type 3 OS=Homo sapiens OX=9606 GN=TGFBR3 PE=1 SV=3	Q03167	93'500.2	sIRDDIPSTQGNLVk	K	W
Transforming growth factor beta receptor type 3 OS=Homo sapiens OX=9606 GN=TGFBR3 PE=1 SV=3	Q03167	93'500.2	sVNWVIk	K	S
Transforming growth factor beta receptor type 3 OS=Homo sapiens OX=9606 GN=TGFBR3 PE=1 SV=3	Q03167	93'500.2	TAGQGPGQLQR	R	E
Transforming growth factor beta receptor type 3 OS=Homo sapiens OX=9606 GN=TGFBR3 PE=1 SV=3	Q03167	93'500.2	vGEDQVFPPk	K	C
Complement C1r subcomponent-like protein OS=Homo sapiens OX=9606 GN=C1RL PE=1 SV=2	Q9NZP8	53'497.5	aPEGFAVR	K	L
Complement C1r subcomponent-like protein OS=Homo sapiens OX=9606 GN=C1RL PE=1 SV=2	Q9NZP8	53'497.5	AQELPQQLTSPGYPEPYGk	L	G
Complement C1r subcomponent-like protein OS=Homo sapiens OX=9606 GN=C1RL PE=1 SV=2	Q9NZP8	53'497.5	eAcNAWLQk	R	R
Complement C1r subcomponent-like protein OS=Homo sapiens OX=9606 GN=C1RL PE=1 SV=2	Q9NZP8	53'497.5	gGGALLGDR	R	W
Complement C1r subcomponent-like protein OS=Homo sapiens OX=9606 GN=C1RL PE=1 SV=2	Q9NZP8	53'497.5	gQESSTDIk	K	A
Complement C1r subcomponent-like protein OS=Homo sapiens OX=9606 GN=C1RL PE=1 SV=2	Q9NZP8	53'497.5	gQESSTDIkAPEGFAVR	K	L
Complement C1r subcomponent-like protein OS=Homo sapiens OX=9606 GN=C1RL PE=1 SV=2	Q9NZP8	53'497.5	gSEAINAPGDNPAk	R	V
Complement C1r subcomponent-like protein OS=Homo sapiens OX=9606 GN=C1RL PE=1 SV=2	Q9NZP8	53'497.5	LAQELPQQLTSPGYPEPYGk	L	G
Complement C1r subcomponent-like protein OS=Homo sapiens OX=9606 GN=C1RL PE=1 SV=2	Q9NZP8	53'497.5	PGYPEPYGk	S	G
Complement C1r subcomponent-like protein OS=Homo sapiens OX=9606 GN=C1RL PE=1 SV=2	Q9NZP8	53'497.5	qRPEVFSDNMFcVGDETQR	R	H
Complement C1r subcomponent-like protein OS=Homo sapiens OX=9606 GN=C1RL PE=1 SV=2	Q9NZP8	53'497.5	SVLLAQELPQQLTSPGYPEPYGk	G	G
Complement C1r subcomponent-like protein OS=Homo sapiens OX=9606 GN=C1RL PE=1 SV=2	Q9NZP8	53'497.5	TcATPGTWk	L	D
Complement C1r subcomponent-like protein OS=Homo sapiens OX=9606 GN=C1RL PE=1 SV=2	Q9NZP8	53'497.5	VQNHcQEPYYQAAAAGAL	K	T
Complement C1r subcomponent-like protein OS=Homo sapiens OX=9606 GN=C1RL PE=1 SV=2	Q9NZP8	53'497.5	VQNHcQEPYYQAAAAGALTc	K	A
Complement C1r subcomponent-like protein OS=Homo sapiens OX=9606 GN=C1RL PE=1 SV=2	Q9NZP8	53'497.5	VQNHcQEPYYQAAAAGALTcATPGTWk	K	D
Complement C1r subcomponent-like protein OS=Homo sapiens OX=9606 GN=C1RL PE=1 SV=2	Q9NZP8	53'497.5	vVVHPDYR	R	Q
EH domain-containing protein 2 OS=Homo sapiens OX=9606 GN=EHD2 PE=1 SV=2	Q9NZN4	61'163.2	lEGHGLPANLPR	K	R
EH domain-containing protein 2 OS=Homo sapiens OX=9606 GN=EHD2 PE=1 SV=2	Q9NZN4	61'163.2	lLPLEEHYR	K	F
EH domain-containing protein 2 OS=Homo sapiens OX=9606 GN=EHD2 PE=1 SV=2	Q9NZN4	61'163.2	lPNSVLGR	K	I
Trefoil factor 3 OS=Homo sapiens OX=9606 GN=TFF3 PE=1 SV=2	Q07654	10'180.5	DcGYPHVTPk	V	E
Trefoil factor 3 OS=Homo sapiens OX=9606 GN=TFF3 PE=1 SV=2	Q07654	10'180.5	gccFDSR	R	I
Trefoil factor 3 OS=Homo sapiens OX=9606 GN=TFF3 PE=1 SV=2	Q07654	10'180.5	SANQcAVPAk	L	D
Trefoil factor 3 OS=Homo sapiens OX=9606 GN=TFF3 PE=1 SV=2	Q07654	10'180.5	vDcGYPHVTPk	R	E
Trefoil factor 3 OS=Homo sapiens OX=9606 GN=TFF3 PE=1 SV=2	Q07654	10'180.5	VGLSANQcAVPAk	Y	D
Trefoil factor 3 OS=Homo sapiens OX=9606 GN=TFF3 PE=1 SV=2	Q07654	10'180.5	YVGLSANQcAVPAk	E	D
Peroxiredoxin-4 OS=Homo sapiens OX=9606 GN=PRDX4 PE=1 SV=1	Q13162	30'541.1	gLFIIDDk	R	G
Peroxiredoxin-4 OS=Homo sapiens OX=9606 GN=PRDX4 PE=1 SV=1	Q13162	30'541.1	qITLNDLPVGR	R	S
Peroxiredoxin-4 OS=Homo sapiens OX=9606 GN=PRDX4 PE=1 SV=1	Q13162	30'541.1	sVDETLR	R	L
Alpha-hemoglobin-stabilizing protein OS=Homo sapiens OX=9606 GN=AHSP PE=1 SV=1	Q9NZD4	11'840.7	DkALqELR	R	Q
Alpha-hemoglobin-stabilizing protein OS=Homo sapiens OX=9606 GN=AHSP PE=1 SV=1	Q9NZD4	11'840.7	qELNTLANPFLAk	R	Y
Alpha-hemoglobin-stabilizing protein OS=Homo sapiens OX=9606 GN=AHSP PE=1 SV=1	Q9NZD4	11'840.7	qQVTGEPQER	R	D
Carboxypeptidase M OS=Homo sapiens OX=9606 GN=CPM PE=1 SV=2	P14384	50'515.2	iGIPEFk	R	Y
Carboxypeptidase M OS=Homo sapiens OX=9606 GN=CPM PE=1 SV=2	P14384	50'515.2	qEGMEAFLk	R	T
Carboxypeptidase M OS=Homo sapiens OX=9606 GN=CPM PE=1 SV=2	P14384	50'515.2	qPETVAVmk	R	W
Carboxypeptidase M OS=Homo sapiens OX=9606 GN=CPM PE=1 SV=2	P14384	50'515.2	SQNFSALk	K	K
Carboxypeptidase M OS=Homo sapiens OX=9606 GN=CPM PE=1 SV=2	P14384	50'515.2	YVANmHGDETVGR	K	E
Adenosine deaminase 2 OS=Homo sapiens OX=9606 GN=ADA2 PE=1 SV=2	Q9NZK5	58'935.4	dIPIEVcPISNQVLk	K	L
Adenosine deaminase 2 OS=Homo sapiens OX=9606 GN=ADA2 PE=1 SV=2	Q9NZK5	58'935.4	fIADVATk	K	-
Adenosine deaminase 2 OS=Homo sapiens OX=9606 GN=ADA2 PE=1 SV=2	Q9NZK5	58'935.4	fVETHPEFIGIk	K	I
Adenosine deaminase 2 OS=Homo sapiens OX=9606 GN=ADA2 PE=1 SV=2	Q9NZK5	58'935.4	IGHGFALSk	R	H
Adenosine deaminase 2 OS=Homo sapiens OX=9606 GN=ADA2 PE=1 SV=2	Q9NZK5	58'935.4	SkDVAVIAESIR	R	M
Adenosine deaminase 2 OS=Homo sapiens OX=9606 GN=ADA2 PE=1 SV=2	Q9NZK5	58'935.4	sQVFNILR	R	M
Adenosine deaminase 2 OS=Homo sapiens OX=9606 GN=ADA2 PE=1 SV=2	Q9NZK5	58'935.4	tYQEVAQk	K	F
Adenosine deaminase 2 OS=Homo sapiens OX=9606 GN=ADA2 PE=1 SV=2	Q9NZK5	58'935.4	VcPISNQVLk	E	L
Adenosine deaminase 2 OS=Homo sapiens OX=9606 GN=ADA2 PE=1 SV=2	Q9NZK5	58'935.4	ySTLLESEk	K	N
Putative ubiquitin-conjugating enzyme E2 N-like OS=Homo sapiens OX=9606 GN=UBE2NL PE=1 SV=1	Q5JXB2	17'377.7	aEPDESNAR	K	Y
Putative ubiquitin-conjugating enzyme E2 N-like OS=Homo sapiens OX=9606 GN=UBE2NL PE=1 SV=1	Q5JXB2	17'377.7	IYHPNVDk	K	L
Putative ubiquitin-conjugating enzyme E2 N-like OS=Homo sapiens OX=9606 GN=UBE2NL PE=1 SV=1	Q5JXB2	17'377.7	lLAEPVPGIk	R	A
Putative ubiquitin-conjugating enzyme E2 N-like OS=Homo sapiens OX=9606 GN=UBE2NL PE=1 SV=1	Q5JXB2	17'377.7	tNEAQAIETAR	K	A
Retinitis pigmentosa 1-like 1 protein OS=Homo sapiens OX=9606 GN=RP1L1 PE=1 SV=5	Q8IWN7	252'278.3	NPPVGPAPGR	S	H
Retinitis pigmentosa 1-like 1 protein OS=Homo sapiens OX=9606 GN=RP1L1 PE=1 SV=5	Q8IWN7	252'278.3	PGPNSGASRR	S	S
DNA-directed RNA polymerase I subunit RPA49 OS=Homo sapiens OX=9606 GN=POLR1E PE=1 SV=3	Q9GZS1	47'261.8	AETDRLSYVGNNFGTGALk	A	C
DNA-directed RNA polymerase I subunit RPA49 OS=Homo sapiens OX=9606 GN=POLR1E PE=1 SV=3	Q9GZS1	47'261.8	AVLVQFSnGk	R	L
G-protein coupled receptor family C group 5 member B OS=Homo sapiens OX=9606 GN=GPRC5B PE=2 SV=2	Q9NZH0	44'796.2	AFSmDEHNAALR	K	T
G-protein coupled receptor family C group 5 member B OS=Homo sapiens OX=9606 GN=GPRC5B PE=2 SV=2	Q9NZH0	44'796.2	tAGFPnGSLGk	R	R
SCO-spondin OS=Homo sapiens OX=9606 GN=SSPO PE=2 SV=2	A2VEC9	547'810.8	GLVPPcPPScLDPkAnR	K	S
SCO-spondin OS=Homo sapiens OX=9606 GN=SSPO PE=2 SV=2	A2VEC9	547'810.8	vLVQQRYR	R	H
Farnesyl pyrophosphate synthase OS=Homo sapiens OX=9606 GN=FDPS PE=1 SV=4	P14324	48'276.8	aTPEQYQILk	R	E
Farnesyl pyrophosphate synthase OS=Homo sapiens OX=9606 GN=FDPS PE=1 SV=4	P14324	48'276.8	iGTDIQDNk	K	C
Farnesyl pyrophosphate synthase OS=Homo sapiens OX=9606 GN=FDPS PE=1 SV=4	P14324	48'276.8	kQDADSLQR	R	A
Hematopoietic lineage cell-specific protein OS=Homo sapiens OX=9606 GN=HCLS1 PE=1 SV=3	P14317	54'013.2	aALGYDYk	K	G
Hematopoietic lineage cell-specific protein OS=Homo sapiens OX=9606 GN=HCLS1 PE=1 SV=3	P14317	54'013.2	eHPVPLLPIR	R	Q
Hematopoietic lineage cell-specific protein OS=Homo sapiens OX=9606 GN=HCLS1 PE=1 SV=3	P14317	54'013.2	kISSEAWPPVGTPPSSESEPVR	K	T
Hematopoietic lineage cell-specific protein OS=Homo sapiens OX=9606 GN=HCLS1 PE=1 SV=3	P14317	54'013.2	sAVGFDYk	K	G
Hematopoietic lineage cell-specific protein OS=Homo sapiens OX=9606 GN=HCLS1 PE=1 SV=3	P14317	54'013.2	sAVGFDYkGEVEk	K	H
Hematopoietic lineage cell-specific protein OS=Homo sapiens OX=9606 GN=HCLS1 PE=1 SV=3	P14317	54'013.2	sAVGFNEmEAPTTAYk	K	K
Hematopoietic lineage cell-specific protein OS=Homo sapiens OX=9606 GN=HCLS1 PE=1 SV=3	P14317	54'013.2	sAVGHEYVAEVEk	K	H
Hematopoietic lineage cell-specific protein OS=Homo sapiens OX=9606 GN=HCLS1 PE=1 SV=3	P14317	54'013.2	TEHINIHQLR	R	N
Hematopoietic lineage cell-specific protein OS=Homo sapiens OX=9606 GN=HCLS1 PE=1 SV=3	P14317	54'013.2	tIEGSGR	K	T
Hematopoietic lineage cell-specific protein OS=Homo sapiens OX=9606 GN=HCLS1 PE=1 SV=3	P14317	54'013.2	vSEEHDVLR	K	K
Glucosidase 2 subunit beta OS=Homo sapiens OX=9606 GN=PRKCSH PE=1 SV=2	P14314	59'425.8	aQQEQELAADAFk	K	E
Glucosidase 2 subunit beta OS=Homo sapiens OX=9606 GN=PRKCSH PE=1 SV=2	P14314	59'425.8	cDGTDEYNSGVIcENTck	C	E
Glucosidase 2 subunit beta OS=Homo sapiens OX=9606 GN=PRKCSH PE=1 SV=2	P14314	59'425.8	dmEESIR	K	N
Glucosidase 2 subunit beta OS=Homo sapiens OX=9606 GN=PRKCSH PE=1 SV=2	P14314	59'425.8	ERESLQQmAEVTR	K	E
Glucosidase 2 subunit beta OS=Homo sapiens OX=9606 GN=PRKCSH PE=1 SV=2	P14314	59'425.8	eSLQQmAEVTR	R	E
Glucosidase 2 subunit beta OS=Homo sapiens OX=9606 GN=PRKCSH PE=1 SV=2	P14314	59'425.8	eTmVTSTTEPSR	K	C
Glucosidase 2 subunit beta OS=Homo sapiens OX=9606 GN=PRKCSH PE=1 SV=2	P14314	59'425.8	GTDEYNSGVIcENTck	D	E
Glucosidase 2 subunit beta OS=Homo sapiens OX=9606 GN=PRKCSH PE=1 SV=2	P14314	59'425.8	iLIEDWk	K	K
Glucosidase 2 subunit beta OS=Homo sapiens OX=9606 GN=PRKCSH PE=1 SV=2	P14314	59'425.8	kLIELQAGk	K	K
Glucosidase 2 subunit beta OS=Homo sapiens OX=9606 GN=PRKCSH PE=1 SV=2	P14314	59'425.8	lIELQAGk	K	K
Glucosidase 2 subunit beta OS=Homo sapiens OX=9606 GN=PRKCSH PE=1 SV=2	P14314	59'425.8	LLcGkETMVTSTTEPSR	R	C
Glucosidase 2 subunit beta OS=Homo sapiens OX=9606 GN=PRKCSH PE=1 SV=2	P14314	59'425.8	lWEEQLAAAk	K	A
Glucosidase 2 subunit beta OS=Homo sapiens OX=9606 GN=PRKCSH PE=1 SV=2	P14314	59'425.8	NkFEEAER	R	S
Glucosidase 2 subunit beta OS=Homo sapiens OX=9606 GN=PRKCSH PE=1 SV=2	P14314	59'425.8	NSGVIcENTck	Y	E
Glucosidase 2 subunit beta OS=Homo sapiens OX=9606 GN=PRKCSH PE=1 SV=2	P14314	59'425.8	QGTGcWQGPNR	E	S
Glucosidase 2 subunit beta OS=Homo sapiens OX=9606 GN=PRKCSH PE=1 SV=2	P14314	59'425.8	QTQAFIDAAQEAR	E	N
Glucosidase 2 subunit beta OS=Homo sapiens OX=9606 GN=PRKCSH PE=1 SV=2	P14314	59'425.8	sLEDQVEmLR	K	T
Glucosidase 2 subunit beta OS=Homo sapiens OX=9606 GN=PRKCSH PE=1 SV=2	P14314	59'425.8	sLkDmEESIR	R	N
Glucosidase 2 subunit beta OS=Homo sapiens OX=9606 GN=PRKCSH PE=1 SV=2	P14314	59'425.8	TQAFIDAAQEAR	Q	N
Glucosidase 2 subunit beta OS=Homo sapiens OX=9606 GN=PRKCSH PE=1 SV=2	P14314	59'425.8	VNDGVcDccDGTDEYNSGVIcE	R	N
Glucosidase 2 subunit beta OS=Homo sapiens OX=9606 GN=PRKCSH PE=1 SV=2	P14314	59'425.8	vNDGVcDccDGTDEYNSGVIcENTck	R	E
Glucosidase 2 subunit beta OS=Homo sapiens OX=9606 GN=PRKCSH PE=1 SV=2	P14314	59'425.8	yEQGTGcWQGPNR	K	S
Glucosidase 2 subunit beta OS=Homo sapiens OX=9606 GN=PRKCSH PE=1 SV=2	P14314	59'425.8	YNSGVIcENTck	E	E
Mesothelin OS=Homo sapiens OX=9606 GN=MSLN PE=1 SV=2	Q13421	68'988.1	aLGGLAcDLPGR	R	F
Mesothelin OS=Homo sapiens OX=9606 GN=MSLN PE=1 SV=2	Q13421	68'988.1	aLLEVNk	K	G
Mesothelin OS=Homo sapiens OX=9606 GN=MSLN PE=1 SV=2	Q13421	68'988.1	aNVDLLPR	K	G
Mesothelin OS=Homo sapiens OX=9606 GN=MSLN PE=1 SV=2	Q13421	68'988.1	eIDESLIFYk	R	K
Mesothelin OS=Homo sapiens OX=9606 GN=MSLN PE=1 SV=2	Q13421	68'988.1	eLAVALAQk	R	N
Mesothelin OS=Homo sapiens OX=9606 GN=MSLN PE=1 SV=2	Q13421	68'988.1	gSLLSEADVR	R	A
Mesothelin OS=Homo sapiens OX=9606 GN=MSLN PE=1 SV=2	Q13421	68'988.1	iQSFLGGAPTEDLk	K	A
Mesothelin OS=Homo sapiens OX=9606 GN=MSLN PE=1 SV=2	Q13421	68'988.1	lLGPHVEGLk	K	A
Mesothelin OS=Homo sapiens OX=9606 GN=MSLN PE=1 SV=2	Q13421	68'988.1	LRTDAVLPLTVAEVQk	K	L
Mesothelin OS=Homo sapiens OX=9606 GN=MSLN PE=1 SV=2	Q13421	68'988.1	QLDVLYPk	R	A
Mesothelin OS=Homo sapiens OX=9606 GN=MSLN PE=1 SV=2	Q13421	68'988.1	qLLGFPcAEVSGLSTER	R	V
Mesothelin OS=Homo sapiens OX=9606 GN=MSLN PE=1 SV=2	Q13421	68'988.1	tAcPSGk	K	K
Mesothelin OS=Homo sapiens OX=9606 GN=MSLN PE=1 SV=2	Q13421	68'988.1	tDAVLPLTVAEVQk	R	L
Mesothelin OS=Homo sapiens OX=9606 GN=MSLN PE=1 SV=2	Q13421	68'988.1	vNAIPFTYEQLDVLk	R	H
Constitutive coactivator of PPAR-gamma-like protein 1 OS=Homo sapiens OX=9606 GN=FAM120A PE=1 SV=2	Q9NZB2	121'889.1	aEGSSTASSGSQLAEGk	K	G
Constitutive coactivator of PPAR-gamma-like protein 1 OS=Homo sapiens OX=9606 GN=FAM120A PE=1 SV=2	Q9NZB2	121'889.1	NLTEQNSYSNIPHEGk	K	H
Constitutive coactivator of PPAR-gamma-like protein 1 OS=Homo sapiens OX=9606 GN=FAM120A PE=1 SV=2	Q9NZB2	121'889.1	SQGGVQPIPSQGGk	K	L
Interleukin-1 receptor accessory protein-like 1 OS=Homo sapiens OX=9606 GN=IL1RAPL1 PE=1 SV=2	Q9NZN1	79'971.7	dIEDFLLPTR	R	E
Interleukin-1 receptor accessory protein-like 1 OS=Homo sapiens OX=9606 GN=IL1RAPL1 PE=1 SV=2	Q9NZN1	79'971.7	eVREDDIGNYTcELk	R	Y
Interleukin-1 receptor accessory protein-like 1 OS=Homo sapiens OX=9606 GN=IL1RAPL1 PE=1 SV=2	Q9NZN1	79'971.7	yQVLVGEPVR	K	I
EH domain-containing protein 3 OS=Homo sapiens OX=9606 GN=EHD3 PE=1 SV=2	Q9NZN3	60'889.7	iTGANAk	K	K
EH domain-containing protein 3 OS=Homo sapiens OX=9606 GN=EHD3 PE=1 SV=2	Q9NZN3	60'889.7	lLPLEEHYR	K	F
Actin-related protein 2 OS=Homo sapiens OX=9606 GN=ACTR2 PE=1 SV=1	P61160	44'761.7	lcYVGYNIEQEQk	K	L
Actin-related protein 2 OS=Homo sapiens OX=9606 GN=ACTR2 PE=1 SV=1	P61160	44'761.7	vGNIEIk	K	D
Actin-related protein 3 OS=Homo sapiens OX=9606 GN=ACTR3 PE=1 SV=3	P61158	47'371.9	hGIVEDWDLmER	R	F
Actin-related protein 3 OS=Homo sapiens OX=9606 GN=ACTR3 PE=1 SV=3	P61158	47'371.9	lPAcVVDcGTGYTk	R	L
Actin-related protein 3 OS=Homo sapiens OX=9606 GN=ACTR3 PE=1 SV=3	P61158	47'371.9	lSEELSGGR	K	L
Actin-related protein 3 OS=Homo sapiens OX=9606 GN=ACTR3 PE=1 SV=3	P61158	47'371.9	qYTGINAISk	K	K
Actin-related protein 3 OS=Homo sapiens OX=9606 GN=ACTR3 PE=1 SV=3	P61158	47'371.9	ySYVcPDLVk	R	E
Insulin-like growth factor-binding protein 5 OS=Homo sapiens OX=9606 GN=IGFBP5 PE=1 SV=1	P24593	30'570.0	AEGQScGVYTER	L	C
Insulin-like growth factor-binding protein 5 OS=Homo sapiens OX=9606 GN=IGFBP5 PE=1 SV=1	P24593	30'570.0	ALAEGQScGVYTER	C	C
Insulin-like growth factor-binding protein 5 OS=Homo sapiens OX=9606 GN=IGFBP5 PE=1 SV=1	P24593	30'570.0	aLSMcPPSPLGcELVk	K	E
Insulin-like growth factor-binding protein 5 OS=Homo sapiens OX=9606 GN=IGFBP5 PE=1 SV=1	P24593	30'570.0	aVYLPncDR	R	K
Insulin-like growth factor-binding protein 5 OS=Homo sapiens OX=9606 GN=IGFBP5 PE=1 SV=1	P24593	30'570.0	EHEEPTTSEmAEETYSPk	R	I
Insulin-like growth factor-binding protein 5 OS=Homo sapiens OX=9606 GN=IGFBP5 PE=1 SV=1	P24593	30'570.0	ePGcGccmTcALAEGQScGVYTER	K	C
Insulin-like growth factor-binding protein 5 OS=Homo sapiens OX=9606 GN=IGFBP5 PE=1 SV=1	P24593	30'570.0	fVGGAENTAHPR	K	I
Insulin-like growth factor-binding protein 5 OS=Homo sapiens OX=9606 GN=IGFBP5 PE=1 SV=1	P24593	30'570.0	GGAENTAHPR	V	I
Insulin-like growth factor-binding protein 5 OS=Homo sapiens OX=9606 GN=IGFBP5 PE=1 SV=1	P24593	30'570.0	gIcWcVDk	R	Y
Insulin-like growth factor-binding protein 5 OS=Homo sapiens OX=9606 GN=IGFBP5 PE=1 SV=1	P24593	30'570.0	GQScGVYTER	E	C
Insulin-like growth factor-binding protein 5 OS=Homo sapiens OX=9606 GN=IGFBP5 PE=1 SV=1	P24593	30'570.0	GSFVHcEPcDEk	L	A
Insulin-like growth factor-binding protein 5 OS=Homo sapiens OX=9606 GN=IGFBP5 PE=1 SV=1	P24593	30'570.0	HcEPcDEk	V	A
Insulin-like growth factor-binding protein 5 OS=Homo sapiens OX=9606 GN=IGFBP5 PE=1 SV=1	P24593	30'570.0	HmEASLqELk	R	A
Insulin-like growth factor-binding protein 5 OS=Homo sapiens OX=9606 GN=IGFBP5 PE=1 SV=1	P24593	30'570.0	iISAPEmR	R	Q
Insulin-like growth factor-binding protein 5 OS=Homo sapiens OX=9606 GN=IGFBP5 PE=1 SV=1	P24593	30'570.0	iSELkAEAVk	R	K
Insulin-like growth factor-binding protein 5 OS=Homo sapiens OX=9606 GN=IGFBP5 PE=1 SV=1	P24593	30'570.0	LGSFVHcEPcDEk	S	A
Insulin-like growth factor-binding protein 5 OS=Homo sapiens OX=9606 GN=IGFBP5 PE=1 SV=1	P24593	30'570.0	MAEETYSPk	E	I
Insulin-like growth factor-binding protein 5 OS=Homo sapiens OX=9606 GN=IGFBP5 PE=1 SV=1	P24593	30'570.0	PLGcELVk	S	E
Insulin-like growth factor-binding protein 5 OS=Homo sapiens OX=9606 GN=IGFBP5 PE=1 SV=1	P24593	30'570.0	PLHALLHGR	K	G
Insulin-like growth factor-binding protein 5 OS=Homo sapiens OX=9606 GN=IGFBP5 PE=1 SV=1	P24593	30'570.0	PPSPLGcELVk	C	E
Insulin-like growth factor-binding protein 5 OS=Homo sapiens OX=9606 GN=IGFBP5 PE=1 SV=1	P24593	30'570.0	qDEEkPLHALLHGR	R	G
Insulin-like growth factor-binding protein 5 OS=Homo sapiens OX=9606 GN=IGFBP5 PE=1 SV=1	P24593	30'570.0	qESEQGPcR	R	R
Insulin-like growth factor-binding protein 5 OS=Homo sapiens OX=9606 GN=IGFBP5 PE=1 SV=1	P24593	30'570.0	RHMEASLQELk	R	A
Insulin-like growth factor-binding protein 5 OS=Homo sapiens OX=9606 GN=IGFBP5 PE=1 SV=1	P24593	30'570.0	SFVHcEPcDEk	G	A
Insulin-like growth factor-binding protein 5 OS=Homo sapiens OX=9606 GN=IGFBP5 PE=1 SV=1	P24593	30'570.0	SMcPPSPLGcELVk	L	E
Insulin-like growth factor-binding protein 5 OS=Homo sapiens OX=9606 GN=IGFBP5 PE=1 SV=1	P24593	30'570.0	TcALAEGQScGVYTER	M	C
Insulin-like growth factor-binding protein 5 OS=Homo sapiens OX=9606 GN=IGFBP5 PE=1 SV=1	P24593	30'570.0	VGGAENTAHPR	F	I
Insulin-like growth factor-binding protein 5 OS=Homo sapiens OX=9606 GN=IGFBP5 PE=1 SV=1	P24593	30'570.0	VHcEPcDEk	F	A
Insulin-like growth factor-binding protein 6 OS=Homo sapiens OX=9606 GN=IGFBP6 PE=1 SV=1	P24592	25'321.8	AGTARPQDVNR	Q	R
Insulin-like growth factor-binding protein 6 OS=Homo sapiens OX=9606 GN=IGFBP6 PE=1 SV=1	P24592	25'321.8	aPAVAEENPk	R	E
Insulin-like growth factor-binding protein 6 OS=Homo sapiens OX=9606 GN=IGFBP6 PE=1 SV=1	P24592	25'321.8	AQTLYVPNcDHR	G	G
Insulin-like growth factor-binding protein 6 OS=Homo sapiens OX=9606 GN=IGFBP6 PE=1 SV=1	P24592	25'321.8	ARAPAVAEENPk	P	E
Insulin-like growth factor-binding protein 6 OS=Homo sapiens OX=9606 GN=IGFBP6 PE=1 SV=1	P24592	25'321.8	cAPGLQcHPPk	N	D
Insulin-like growth factor-binding protein 6 OS=Homo sapiens OX=9606 GN=IGFBP6 PE=1 SV=1	P24592	25'321.8	cAPGLQcHPPkDDEAPLR	N	A
Insulin-like growth factor-binding protein 6 OS=Homo sapiens OX=9606 GN=IGFBP6 PE=1 SV=1	P24592	25'321.8	cGVYTPNcAPGLQcHPPk	E	D
Insulin-like growth factor-binding protein 6 OS=Homo sapiens OX=9606 GN=IGFBP6 PE=1 SV=1	P24592	25'321.8	cGVYTPNcAPGLQcHPPkDDEAPLR	E	A
Insulin-like growth factor-binding protein 6 OS=Homo sapiens OX=9606 GN=IGFBP6 PE=1 SV=1	P24592	25'321.8	cHPPkDDEAPLR	Q	A
Insulin-like growth factor-binding protein 6 OS=Homo sapiens OX=9606 GN=IGFBP6 PE=1 SV=1	P24592	25'321.8	cPGcGQGVQAGcPGGcVEEE	R	D
Insulin-like growth factor-binding protein 6 OS=Homo sapiens OX=9606 GN=IGFBP6 PE=1 SV=1	P24592	25'321.8	cPGcGQGVQAGcPGGcVEEEDGGSPAE	R	G
Insulin-like growth factor-binding protein 6 OS=Homo sapiens OX=9606 GN=IGFBP6 PE=1 SV=1	P24592	25'321.8	cPGcGQGVQAGcPGGcVEEEDGGSPAEGcAE	R	A
Insulin-like growth factor-binding protein 6 OS=Homo sapiens OX=9606 GN=IGFBP6 PE=1 SV=1	P24592	25'321.8	cPGcGQGVQAGcPGGcVEEEDGGSPAEGcAEAEGcLR	R	R
Insulin-like growth factor-binding protein 6 OS=Homo sapiens OX=9606 GN=IGFBP6 PE=1 SV=1	P24592	25'321.8	dDEAPLR	K	A
Insulin-like growth factor-binding protein 6 OS=Homo sapiens OX=9606 GN=IGFBP6 PE=1 SV=1	P24592	25'321.8	DGGSPAEGcAEAEGcLR	E	R
Insulin-like growth factor-binding protein 6 OS=Homo sapiens OX=9606 GN=IGFBP6 PE=1 SV=1	P24592	25'321.8	DQQRNPGTSTTPSQPNSAGVQDTEmGPcR	R	R
Insulin-like growth factor-binding protein 6 OS=Homo sapiens OX=9606 GN=IGFBP6 PE=1 SV=1	P24592	25'321.8	EcGVYTPNcAPGLQcHPPkDDEAPLR	Q	A
Insulin-like growth factor-binding protein 6 OS=Homo sapiens OX=9606 GN=IGFBP6 PE=1 SV=1	P24592	25'321.8	EDGGSPAEGcAEAEGcLR	E	R
Insulin-like growth factor-binding protein 6 OS=Homo sapiens OX=9606 GN=IGFBP6 PE=1 SV=1	P24592	25'321.8	EEDGGSPAEGcAEAEGcLR	E	R
Insulin-like growth factor-binding protein 6 OS=Homo sapiens OX=9606 GN=IGFBP6 PE=1 SV=1	P24592	25'321.8	EGcAEAEGcLR	A	R
Insulin-like growth factor-binding protein 6 OS=Homo sapiens OX=9606 GN=IGFBP6 PE=1 SV=1	P24592	25'321.8	eSkPQAGTARPQDVNR	K	R
Insulin-like growth factor-binding protein 6 OS=Homo sapiens OX=9606 GN=IGFBP6 PE=1 SV=1	P24592	25'321.8	gAQTLYVPNcDHR	R	G
Insulin-like growth factor-binding protein 6 OS=Homo sapiens OX=9606 GN=IGFBP6 PE=1 SV=1	P24592	25'321.8	GAQTLYVPNcDHRG	R	F
Insulin-like growth factor-binding protein 6 OS=Homo sapiens OX=9606 GN=IGFBP6 PE=1 SV=1	P24592	25'321.8	GcAEAEGcLR	E	R
Insulin-like growth factor-binding protein 6 OS=Homo sapiens OX=9606 GN=IGFBP6 PE=1 SV=1	P24592	25'321.8	GcVEEEDGGSPAEGcAEAEGcLR	G	R
Insulin-like growth factor-binding protein 6 OS=Homo sapiens OX=9606 GN=IGFBP6 PE=1 SV=1	P24592	25'321.8	GGSPAEGcAEAEGcLR	D	R
Insulin-like growth factor-binding protein 6 OS=Homo sapiens OX=9606 GN=IGFBP6 PE=1 SV=1	P24592	25'321.8	GLQcHPPkDDEAPLR	P	A
Insulin-like growth factor-binding protein 6 OS=Homo sapiens OX=9606 GN=IGFBP6 PE=1 SV=1	P24592	25'321.8	gPcWcVDR	R	M
Insulin-like growth factor-binding protein 6 OS=Homo sapiens OX=9606 GN=IGFBP6 PE=1 SV=1	P24592	25'321.8	GSPAEGcAEAEGcLR	G	R
Insulin-like growth factor-binding protein 6 OS=Homo sapiens OX=9606 GN=IGFBP6 PE=1 SV=1	P24592	25'321.8	GVYTPNcAPGLQcHPPkDDEAPLR	C	A
Insulin-like growth factor-binding protein 6 OS=Homo sapiens OX=9606 GN=IGFBP6 PE=1 SV=1	P24592	25'321.8	hLDSVLQQLQTEVYR	R	G
Insulin-like growth factor-binding protein 6 OS=Homo sapiens OX=9606 GN=IGFBP6 PE=1 SV=1	P24592	25'321.8	HPPkDDEAPLR	C	A
Insulin-like growth factor-binding protein 6 OS=Homo sapiens OX=9606 GN=IGFBP6 PE=1 SV=1	P24592	25'321.8	LQQLQTEVYR	V	G
Insulin-like growth factor-binding protein 6 OS=Homo sapiens OX=9606 GN=IGFBP6 PE=1 SV=1	P24592	25'321.8	LYVPNcDHR	T	G
Insulin-like growth factor-binding protein 6 OS=Homo sapiens OX=9606 GN=IGFBP6 PE=1 SV=1	P24592	25'321.8	NcAPGLQcHPPkDDEAPLR	P	A
Insulin-like growth factor-binding protein 6 OS=Homo sapiens OX=9606 GN=IGFBP6 PE=1 SV=1	P24592	25'321.8	NPGTSTTPSQPNSAGVQDTE	R	M
Insulin-like growth factor-binding protein 6 OS=Homo sapiens OX=9606 GN=IGFBP6 PE=1 SV=1	P24592	25'321.8	nPGTSTTPSqPNSAGVQDTEmGPcR	R	R
Insulin-like growth factor-binding protein 6 OS=Homo sapiens OX=9606 GN=IGFBP6 PE=1 SV=1	P24592	25'321.8	PAEGcAEAEGcLR	S	R
Insulin-like growth factor-binding protein 6 OS=Homo sapiens OX=9606 GN=IGFBP6 PE=1 SV=1	P24592	25'321.8	PAVAEENPk	A	E
Insulin-like growth factor-binding protein 6 OS=Homo sapiens OX=9606 GN=IGFBP6 PE=1 SV=1	P24592	25'321.8	PkDDEAPLR	P	A
Insulin-like growth factor-binding protein 6 OS=Homo sapiens OX=9606 GN=IGFBP6 PE=1 SV=1	P24592	25'321.8	PNcAPGLQcHPPk	T	D
Insulin-like growth factor-binding protein 6 OS=Homo sapiens OX=9606 GN=IGFBP6 PE=1 SV=1	P24592	25'321.8	PNSAGVQDTEMGPcR	Q	R
Insulin-like growth factor-binding protein 6 OS=Homo sapiens OX=9606 GN=IGFBP6 PE=1 SV=1	P24592	25'321.8	PPkDDEAPLR	H	A
Insulin-like growth factor-binding protein 6 OS=Homo sapiens OX=9606 GN=IGFBP6 PE=1 SV=1	P24592	25'321.8	PSQPNSAGVQDTEMGPcR	T	R
Insulin-like growth factor-binding protein 6 OS=Homo sapiens OX=9606 GN=IGFBP6 PE=1 SV=1	P24592	25'321.8	qcHPPkDDEAPLR	L	A
Insulin-like growth factor-binding protein 6 OS=Homo sapiens OX=9606 GN=IGFBP6 PE=1 SV=1	P24592	25'321.8	QPNSAGVQDTEMGPcR	S	R
Insulin-like growth factor-binding protein 6 OS=Homo sapiens OX=9606 GN=IGFBP6 PE=1 SV=1	P24592	25'321.8	QTLYVPNcDHR	A	G
Insulin-like growth factor-binding protein 6 OS=Homo sapiens OX=9606 GN=IGFBP6 PE=1 SV=1	P24592	25'321.8	rGPcWcVDR	R	M
Insulin-like growth factor-binding protein 6 OS=Homo sapiens OX=9606 GN=IGFBP6 PE=1 SV=1	P24592	25'321.8	RHLDSVLQQLQTEVYR	R	G
Insulin-like growth factor-binding protein 6 OS=Homo sapiens OX=9606 GN=IGFBP6 PE=1 SV=1	P24592	25'321.8	SkPQAGTARPQDVNR	E	R
Insulin-like growth factor-binding protein 6 OS=Homo sapiens OX=9606 GN=IGFBP6 PE=1 SV=1	P24592	25'321.8	sLPGSPDGnGSSScPTGSSG	K	-
Insulin-like growth factor-binding protein 6 OS=Homo sapiens OX=9606 GN=IGFBP6 PE=1 SV=1	P24592	25'321.8	SPAEGcAEAEGcLR	G	R
Insulin-like growth factor-binding protein 6 OS=Homo sapiens OX=9606 GN=IGFBP6 PE=1 SV=1	P24592	25'321.8	STTPSQPNSAGVQDTEMGPcR	T	R
Insulin-like growth factor-binding protein 6 OS=Homo sapiens OX=9606 GN=IGFBP6 PE=1 SV=1	P24592	25'321.8	TLYVPNcDHR	Q	G
Insulin-like growth factor-binding protein 6 OS=Homo sapiens OX=9606 GN=IGFBP6 PE=1 SV=1	P24592	25'321.8	TPSQPNSAGVQDTEMGPcR	T	R
Insulin-like growth factor-binding protein 6 OS=Homo sapiens OX=9606 GN=IGFBP6 PE=1 SV=1	P24592	25'321.8	VEEEDGGSPAEGcAEAEGcLR	C	R
Insulin-like growth factor-binding protein 6 OS=Homo sapiens OX=9606 GN=IGFBP6 PE=1 SV=1	P24592	25'321.8	YTPNcAPGLQcHPPkDDEAPLR	V	A
Insulin-like growth factor-binding protein 6 OS=Homo sapiens OX=9606 GN=IGFBP6 PE=1 SV=1	P24592	25'321.8	YVPNcDHR	L	G
A-kinase anchor protein 5 OS=Homo sapiens OX=9606 GN=AKAP5 PE=1 SV=3	P24588	47'089.1	aGSEAADVAR	K	K
A-kinase anchor protein 5 OS=Homo sapiens OX=9606 GN=AKAP5 PE=1 SV=3	P24588	47'089.1	kcPQEAGASDQPEPTR	R	G
A-kinase anchor protein 5 OS=Homo sapiens OX=9606 GN=AKAP5 PE=1 SV=3	P24588	47'089.1	sTQDLSEGISR	K	K
Dermcidin OS=Homo sapiens OX=9606 GN=DCD PE=1 SV=2	P81605	11'284.1	aVGGLGk	K	L
Dermcidin OS=Homo sapiens OX=9606 GN=DCD PE=1 SV=2	P81605	11'284.1	dAVEDLESVGk	K	G
Dermcidin OS=Homo sapiens OX=9606 GN=DCD PE=1 SV=2	P81605	11'284.1	ENAGEDPGLAR	K	Q
Dermcidin OS=Homo sapiens OX=9606 GN=DCD PE=1 SV=2	P81605	11'284.1	lGkDAVEDLESVGk	K	G
Dermcidin OS=Homo sapiens OX=9606 GN=DCD PE=1 SV=2	P81605	11'284.1	NAGEDPGLAR	E	Q
Dermcidin OS=Homo sapiens OX=9606 GN=DCD PE=1 SV=2	P81605	11'284.1	YDPEAASAPGSGNPcHEASAAQk	A	E
AP-3 complex subunit beta-2 OS=Homo sapiens OX=9606 GN=AP3B2 PE=1 SV=2	Q13367	119'061.7	aEVGVIAk	K	A
AP-3 complex subunit beta-2 OS=Homo sapiens OX=9606 GN=AP3B2 PE=1 SV=2	Q13367	119'061.7	dPnqLIR	K	A
AP-3 complex subunit beta-2 OS=Homo sapiens OX=9606 GN=AP3B2 PE=1 SV=2	Q13367	119'061.7	SADSDPESESESDSk	E	S
AP-3 complex subunit beta-2 OS=Homo sapiens OX=9606 GN=AP3B2 PE=1 SV=2	Q13367	119'061.7	TQFLSPTQNESLLE	R	E
Ras-related protein Rab-14 OS=Homo sapiens OX=9606 GN=RAB14 PE=1 SV=4	P61106	23'897.6	dVTYEEAk	R	Q
Ras-related protein Rab-14 OS=Homo sapiens OX=9606 GN=RAB14 PE=1 SV=4	P61106	23'897.6	iIEVSGQk	R	I
Ras-related protein Rab-14 OS=Homo sapiens OX=9606 GN=RAB14 PE=1 SV=4	P61106	23'897.6	lQIWDTAGQER	K	F
Fructose-bisphosphate aldolase A OS=Homo sapiens OX=9606 GN=ALDOA PE=1 SV=2	P04075	39'420.6	aAQEEYVk	K	R
Fructose-bisphosphate aldolase A OS=Homo sapiens OX=9606 GN=ALDOA PE=1 SV=2	P04075	39'420.6	aAQEEYVkR	K	A
Fructose-bisphosphate aldolase A OS=Homo sapiens OX=9606 GN=ALDOA PE=1 SV=2	P04075	39'420.6	aDDGRPFPQVIk	K	S
Fructose-bisphosphate aldolase A OS=Homo sapiens OX=9606 GN=ALDOA PE=1 SV=2	P04075	39'420.6	aLAnSLAcQGk	R	Y
Fructose-bisphosphate aldolase A OS=Homo sapiens OX=9606 GN=ALDOA PE=1 SV=2	P04075	39'420.6	aLQASALk	R	A
Fructose-bisphosphate aldolase A OS=Homo sapiens OX=9606 GN=ALDOA PE=1 SV=2	P04075	39'420.6	ASINLNAINk	E	C
Fructose-bisphosphate aldolase A OS=Homo sapiens OX=9606 GN=ALDOA PE=1 SV=2	P04075	39'420.6	cqYVTEk	R	V
Fructose-bisphosphate aldolase A OS=Homo sapiens OX=9606 GN=ALDOA PE=1 SV=2	P04075	39'420.6	dGADFAk	K	W
Fructose-bisphosphate aldolase A OS=Homo sapiens OX=9606 GN=ALDOA PE=1 SV=2	P04075	39'420.6	EASINLNAINk	E	C
Fructose-bisphosphate aldolase A OS=Homo sapiens OX=9606 GN=ALDOA PE=1 SV=2	P04075	39'420.6	eLSDIAHR	K	I
Fructose-bisphosphate aldolase A OS=Homo sapiens OX=9606 GN=ALDOA PE=1 SV=2	P04075	39'420.6	ETTTQGLDGLSER	G	C
Fructose-bisphosphate aldolase A OS=Homo sapiens OX=9606 GN=ALDOA PE=1 SV=2	P04075	39'420.6	FSHEEIAmATVTALR	K	R
Fructose-bisphosphate aldolase A OS=Homo sapiens OX=9606 GN=ALDOA PE=1 SV=2	P04075	39'420.6	FSHEEIAmATVTALRR	K	T
Fructose-bisphosphate aldolase A OS=Homo sapiens OX=9606 GN=ALDOA PE=1 SV=2	P04075	39'420.6	gGVVGIk	K	V
Fructose-bisphosphate aldolase A OS=Homo sapiens OX=9606 GN=ALDOA PE=1 SV=2	P04075	39'420.6	gILAADESTGSIAk	K	R
Fructose-bisphosphate aldolase A OS=Homo sapiens OX=9606 GN=ALDOA PE=1 SV=2	P04075	39'420.6	gVVPLAGTnGETTTQGLDGLSER	K	C
Fructose-bisphosphate aldolase A OS=Homo sapiens OX=9606 GN=ALDOA PE=1 SV=2	P04075	39'420.6	HEEIAMATVTALR	S	R
Fructose-bisphosphate aldolase A OS=Homo sapiens OX=9606 GN=ALDOA PE=1 SV=2	P04075	39'420.6	IAMATVTALR	E	R
Fructose-bisphosphate aldolase A OS=Homo sapiens OX=9606 GN=ALDOA PE=1 SV=2	P04075	39'420.6	iGEHTPSALAImENANVLAR	K	Y
Fructose-bisphosphate aldolase A OS=Homo sapiens OX=9606 GN=ALDOA PE=1 SV=2	P04075	39'420.6	kDGADFAk	K	W
Fructose-bisphosphate aldolase A OS=Homo sapiens OX=9606 GN=ALDOA PE=1 SV=2	P04075	39'420.6	kELSDIAHR	K	I
Fructose-bisphosphate aldolase A OS=Homo sapiens OX=9606 GN=ALDOA PE=1 SV=2	P04075	39'420.6	lQSIGTENTEENR	R	R
Fructose-bisphosphate aldolase A OS=Homo sapiens OX=9606 GN=ALDOA PE=1 SV=2	P04075	39'420.6	lQSIGTENTEEnRR	R	F
Fructose-bisphosphate aldolase A OS=Homo sapiens OX=9606 GN=ALDOA PE=1 SV=2	P04075	39'420.6	LSGGQSEEEASINLNAINk	F	C
Fructose-bisphosphate aldolase A OS=Homo sapiens OX=9606 GN=ALDOA PE=1 SV=2	P04075	39'420.6	PIVEPEILPDGDHDLk	V	R
Fructose-bisphosphate aldolase A OS=Homo sapiens OX=9606 GN=ALDOA PE=1 SV=2	P04075	39'420.6	pYQYPALTPEQk	M	K
Fructose-bisphosphate aldolase A OS=Homo sapiens OX=9606 GN=ALDOA PE=1 SV=2	P04075	39'420.6	qLLLTADDR	R	V
Fructose-bisphosphate aldolase A OS=Homo sapiens OX=9606 GN=ALDOA PE=1 SV=2	P04075	39'420.6	rLQSIGTENTEENR	K	R
Fructose-bisphosphate aldolase A OS=Homo sapiens OX=9606 GN=ALDOA PE=1 SV=2	P04075	39'420.6	RLQSIGTENTEENRR	K	F
Fructose-bisphosphate aldolase A OS=Homo sapiens OX=9606 GN=ALDOA PE=1 SV=2	P04075	39'420.6	TTQGLDGLSER	T	C
Fructose-bisphosphate aldolase A OS=Homo sapiens OX=9606 GN=ALDOA PE=1 SV=2	P04075	39'420.6	TTTQGLDGLSER	E	C
[truncated: 25,253 more rows]

## Sheet: Table S2
Supplementary Table S2 - GO enrichment biological process
Enrichment (N, B, n, b) is defined as follows:
N - is the total number of genes
B - is the total number of genes associated with a specific GO term
n - is the number of genes in the top of the user's input list or in the target set when appropriate
b - is the number of genes in the intersection
Enrichment = (b/n) / (B/N)
GO term	Description	P-value	FDR q-value	Enrichment (N, B, n, b)
GO:0022610	biological adhesion	3.52e-150	5.48e-146	3.20 (18561,900,3112,483)
GO:0007155	cell adhesion	4.01e-150	3.12e-146	3.21 (18561,894,3112,481)
GO:0098609	cell-cell adhesion	4.87e-98	2.53e-94	3.44 (18561,497,3112,287)
GO:0032940	secretion by cell	8.19e-97	3.19e-93	2.66 (18561,958,3112,428)
GO:0045055	regulated exocytosis	1.71e-95	5.33e-92	3.04 (18561,665,3112,339)
GO:0006887	exocytosis	4.95e-92	1.28e-88	2.88 (18561,739,3112,357)
GO:0046903	secretion	2.29e-89	5.09e-86	2.49 (18561,1073,3112,448)
GO:0016192	vesicle-mediated transport	4.16e-88	8.1e-85	2.15 (18561,1640,3112,591)
GO:0098742	cell-cell adhesion via plasma-membrane adhesion molecules	2.34e-78	4.05e-75	4.12 (18561,256,3112,177)
GO:0043062	extracellular structure organization	8.07e-72	1.26e-68	3.40 (18561,377,3112,215)
GO:0007156	homophilic cell adhesion via plasma membrane adhesion molecules	5.58e-70	7.9e-67	4.71 (18561,166,3112,131)
GO:0043299	leukocyte degranulation	5.79e-68	7.51e-65	2.99 (18561,496,3112,249)
GO:0030198	extracellular matrix organization	3.1e-67	3.72e-64	3.49 (18561,332,3112,194)
GO:0043312	neutrophil degranulation	1.83e-66	2.04e-63	3.01 (18561,477,3112,241)
GO:0002283	neutrophil activation involved in immune response	2.81e-66	2.92e-63	3.00 (18561,481,3112,242)
GO:0002275	myeloid cell activation involved in immune response	2.82e-66	2.75e-63	2.94 (18561,510,3112,251)
GO:0051239	regulation of multicellular organismal process	1.41e-65	1.29e-62	1.67 (18561,3046,3112,851)
GO:0032502	developmental process	4.47e-65	3.87e-62	1.48 (18561,4870,3112,1210)
GO:0002274	myeloid leukocyte activation	4.57e-65	3.74e-62	2.79 (18561,572,3112,268)
GO:0042119	neutrophil activation	2.95e-64	2.3e-61	2.95 (18561,490,3112,242)
GO:0036230	granulocyte activation	4.33e-64	3.21e-61	2.93 (18561,494,3112,243)
GO:0002376	immune system process	4.16e-61	2.94e-58	1.80 (18561,2131,3112,644)
GO:0002252	immune effector process	4.61e-60	3.12e-57	2.29 (18561,944,3112,362)
GO:0002263	cell activation involved in immune response	2.88e-59	1.87e-56	2.65 (18561,606,3112,269)
GO:0051128	regulation of cellular component organization	4.56e-59	2.84e-56	1.72 (18561,2475,3112,713)
GO:0002366	leukocyte activation involved in immune response	9.91e-59	5.94e-56	2.65 (18561,602,3112,267)
GO:0050793	regulation of developmental process	1.41e-58	8.16e-56	1.71 (18561,2519,3112,721)
GO:0006928	movement of cell or subcellular component	7.01e-58	3.9e-55	2.01 (18561,1375,3112,464)
GO:0032879	regulation of localization	6.09e-57	3.27e-54	1.66 (18561,2712,3112,757)
GO:2000026	regulation of multicellular organismal development	9.16e-53	4.76e-50	1.77 (18561,1989,3112,591)
GO:0022603	regulation of anatomical structure morphogenesis	4.58e-50	2.3e-47	2.09 (18561,1052,3112,369)
GO:0001775	cell activation	2.31e-49	1.12e-46	2.12 (18561,989,3112,352)
GO:0045321	leukocyte activation	4.95e-48	2.34e-45	2.19 (18561,872,3112,320)
GO:0009987	cellular process	7.79e-48	3.57e-45	1.13 (18561,13808,3112,2624)
GO:0040011	locomotion	8.57e-47	3.81e-44	2.06 (18561,1032,3112,357)
GO:0016043	cellular component organization	1.21e-45	5.22e-43	1.39 (18561,5089,3112,1183)
GO:0048856	anatomical structure development	1.92e-45	8.08e-43	1.52 (18561,3288,3112,838)
GO:0071840	cellular component organization or biogenesis	1.56e-44	6.38e-42	1.38 (18561,5134,3112,1187)
GO:0007166	cell surface receptor signaling pathway	5.83e-44	2.33e-41	1.66 (18561,2161,3112,603)
GO:0065008	regulation of biological quality	6.55e-44	2.55e-41	1.47 (18561,3672,3112,908)
GO:0016477	cell migration	8.25e-44	3.13e-41	2.15 (18561,847,3112,305)
GO:0048870	cell motility	1.1e-43	4.07e-41	2.08 (18561,937,3112,327)
GO:0051179	localization	1.21e-43	4.38e-41	1.40 (18561,4738,3112,1110)
GO:0051270	regulation of cellular component movement	1.51e-42	5.34e-40	2.04 (18561,972,3112,333)
GO:0030334	regulation of cell migration	6.51e-42	2.25e-39	2.13 (18561,835,3112,298)
GO:0048583	regulation of response to stimulus	1.86e-41	6.29e-39	1.43 (18561,4104,3112,982)
GO:0051234	establishment of localization	2.3e-41	7.61e-39	1.42 (18561,4248,3112,1009)
GO:0022604	regulation of cell morphogenesis	5.86e-41	1.9e-38	2.51 (18561,490,3112,206)
GO:0006810	transport	1.03e-40	3.26e-38	1.42 (18561,4119,3112,982)
GO:0040012	regulation of locomotion	1.53e-40	4.77e-38	2.02 (18561,966,3112,327)
GO:0010769	regulation of cell morphogenesis involved in differentiation	2.37e-40	7.25e-38	2.96 (18561,302,3112,150)
GO:2000145	regulation of cell motility	2.65e-40	7.94e-38	2.06 (18561,898,3112,310)
GO:0031344	regulation of cell projection organization	5.74e-40	1.69e-37	2.24 (18561,673,3112,253)
GO:0051960	regulation of nervous system development	1.52e-39	4.38e-37	2.04 (18561,905,3112,310)
GO:0120035	regulation of plasma membrane bounded cell projection organization	4e-39	1.13e-36	2.24 (18561,664,3112,249)
GO:0030155	regulation of cell adhesion	9.98e-39	2.78e-36	2.22 (18561,671,3112,250)
GO:0045595	regulation of cell differentiation	1.6e-38	4.36e-36	1.70 (18561,1773,3112,504)
GO:0010975	regulation of neuron projection development	1.84e-38	4.93e-36	2.45 (18561,495,3112,203)
GO:0051130	positive regulation of cellular component organization	3.16e-38	8.34e-36	1.85 (18561,1247,3112,387)
GO:0009653	anatomical structure morphogenesis	2.12e-37	5.5e-35	1.79 (18561,1399,3112,419)
GO:0051240	positive regulation of multicellular organismal process	3.52e-37	9e-35	1.70 (18561,1708,3112,486)
GO:0051094	positive regulation of developmental process	3.82e-37	9.59e-35	1.80 (18561,1335,3112,404)
GO:0060284	regulation of cell development	4.02e-37	9.94e-35	1.99 (18561,924,3112,309)
GO:0002576	platelet degranulation	5.06e-37	1.23e-34	4.07 (18561,123,3112,84)
GO:0048518	positive regulation of biological process	5.24e-37	1.26e-34	1.31 (18561,5939,3112,1302)
GO:0042221	response to chemical	1.17e-35	2.76e-33	1.52 (18561,2653,3112,677)
GO:0051241	negative regulation of multicellular organismal process	2.02e-34	4.7e-32	1.83 (18561,1168,3112,359)
GO:0032101	regulation of response to external stimulus	3.24e-34	7.43e-32	2.02 (18561,819,3112,277)
GO:0097435	supramolecular fiber organization	3.91e-34	8.82e-32	2.52 (18561,403,3112,170)
GO:0050770	regulation of axonogenesis	7.67e-34	1.71e-31	3.34 (18561,184,3112,103)
GO:0048584	positive regulation of response to stimulus	2.94e-33	6.44e-31	1.55 (18561,2280,3112,593)
GO:0002682	regulation of immune system process	6.62e-33	1.43e-30	1.70 (18561,1522,3112,433)
GO:0050808	synapse organization	9.22e-33	1.97e-30	3.29 (18561,185,3112,102)
GO:0006897	endocytosis	1.26e-32	2.64e-30	2.38 (18561,453,3112,181)
GO:0045664	regulation of neuron differentiation	2.71e-32	5.62e-30	2.13 (18561,645,3112,230)
GO:0032989	cellular component morphogenesis	2.83e-32	5.79e-30	2.38 (18561,448,3112,179)
GO:0050767	regulation of neurogenesis	1.69e-31	3.42e-29	1.98 (18561,804,3112,267)
GO:0030162	regulation of proteolysis	1.91e-31	3.81e-29	2.01 (18561,767,3112,258)
GO:0048519	negative regulation of biological process	8.36e-31	1.65e-28	1.31 (18561,5138,3112,1129)
GO:0010033	response to organic substance	2.57e-30	5e-28	1.54 (18561,2140,3112,554)
GO:0051129	negative regulation of cellular component organization	8.12e-30	1.56e-27	2.03 (18561,700,3112,238)
GO:0051962	positive regulation of nervous system development	1.76e-29	3.33e-27	2.19 (18561,530,3112,195)
GO:0008150	biological_process	2.38e-29	4.46e-27	1.05 (18561,16921,3112,2986)
GO:0010466	negative regulation of peptidase activity	3.72e-29	6.9e-27	2.80 (18561,251,3112,118)
GO:0048869	cellular developmental process	6.67e-29	1.22e-26	1.46 (18561,2706,3112,662)
GO:0052547	regulation of peptidase activity	1.5e-28	2.71e-26	2.31 (18561,437,3112,169)
GO:0051049	regulation of transport	2.12e-28	3.8e-26	1.58 (18561,1818,3112,481)
GO:0032102	negative regulation of response to external stimulus	3.05e-28	5.39e-26	2.53 (18561,325,3112,138)
GO:0010951	negative regulation of endopeptidase activity	4.81e-28	8.42e-26	2.81 (18561,240,3112,113)
GO:0098657	import into cell	4.96e-28	8.59e-26	2.12 (18561,562,3112,200)
GO:0050807	regulation of synapse organization	6.71e-28	1.15e-25	2.89 (18561,221,3112,107)
GO:0070887	cellular response to chemical stimulus	1.83e-27	3.1e-25	1.60 (18561,1675,3112,448)
GO:0048585	negative regulation of response to stimulus	1.84e-27	3.09e-25	1.62 (18561,1575,3112,427)
GO:0045861	negative regulation of proteolysis	2.66e-27	4.42e-25	2.44 (18561,349,3112,143)
GO:0048523	negative regulation of cellular process	7.14e-27	1.17e-24	1.31 (18561,4623,3112,1016)
GO:1901564	organonitrogen compound metabolic process	1.19e-26	1.93e-24	1.29 (18561,5079,3112,1098)
GO:0023051	regulation of signaling	1.4e-26	2.25e-24	1.37 (18561,3477,3112,801)
GO:0048731	system development	2.31e-26	3.66e-24	1.96 (18561,701,3112,230)
GO:0002684	positive regulation of immune system process	2.39e-26	3.76e-24	1.78 (18561,1014,3112,302)
GO:0045597	positive regulation of cell differentiation	3.02e-26	4.7e-24	1.80 (18561,953,3112,288)
GO:0052548	regulation of endopeptidase activity	6.04e-26	9.32e-24	2.29 (18561,407,3112,156)
GO:0048522	positive regulation of cellular process	6.76e-26	1.03e-23	1.28 (18561,5272,3112,1129)
GO:0044087	regulation of cellular component biogenesis	7.24e-26	1.09e-23	1.80 (18561,940,3112,284)
GO:0019538	protein metabolic process	8.82e-26	1.32e-23	1.34 (18561,3997,3112,895)
GO:0030203	glycosaminoglycan metabolic process	1.8e-25	2.67e-23	3.20 (18561,153,3112,82)
GO:0040017	positive regulation of locomotion	1.98e-25	2.92e-23	2.08 (18561,549,3112,191)
GO:0051246	regulation of protein metabolic process	2.91e-25	4.24e-23	1.42 (18561,2773,3112,660)
GO:0006022	aminoglycan metabolic process	2.93e-25	4.22e-23	3.11 (18561,163,3112,85)
GO:0010770	positive regulation of cell morphogenesis involved in differentiation	3.15e-25	4.5e-23	3.15 (18561,157,3112,83)
GO:0050896	response to stimulus	3.69e-25	5.22e-23	1.27 (18561,5388,3112,1146)
GO:0031346	positive regulation of cell projection organization	4.33e-25	6.08e-23	2.30 (18561,383,3112,148)
GO:0097485	neuron projection guidance	4.52e-25	6.29e-23	2.66 (18561,249,3112,111)
GO:0007411	axon guidance	5.42e-25	7.48e-23	2.67 (18561,246,3112,110)
GO:0030030	cell projection organization	7.39e-25	1.01e-22	1.86 (18561,790,3112,247)
GO:0010646	regulation of cell communication	9.34e-25	1.27e-22	1.36 (18561,3437,3112,785)
GO:0072376	protein activation cascade	1.15e-24	1.55e-22	3.79 (18561,96,3112,61)
GO:0010976	positive regulation of neuron projection development	1.2e-24	1.59e-22	2.53 (18561,283,3112,120)
GO:0051272	positive regulation of cellular component movement	1.58e-24	2.08e-22	2.07 (18561,537,3112,186)
GO:0061387	regulation of extent of cell growth	1.66e-24	2.17e-22	3.58 (18561,110,3112,66)
GO:0030335	positive regulation of cell migration	1.71e-24	2.22e-22	2.11 (18561,497,3112,176)
GO:0051271	negative regulation of cellular component movement	2.19e-24	2.82e-22	2.47 (18561,299,3112,124)
GO:0050776	regulation of immune response	5.43e-24	6.93e-22	1.74 (18561,1009,3112,294)
GO:0051346	negative regulation of hydrolase activity	5.86e-24	7.42e-22	2.17 (18561,446,3112,162)
GO:0034330	cell junction organization	6.25e-24	7.85e-22	2.77 (18561,211,3112,98)
GO:2000147	positive regulation of cell motility	1.62e-23	2.02e-21	2.06 (18561,522,3112,180)
GO:0051050	positive regulation of transport	2.01e-23	2.49e-21	1.75 (18561,967,3112,283)
GO:0010720	positive regulation of cell development	2.43e-23	2.97e-21	2.03 (18561,540,3112,184)
GO:0032501	multicellular organismal process	2.85e-23	3.47e-21	1.35 (18561,3448,3112,780)
GO:0071310	cellular response to organic substance	3.61e-23	4.36e-21	1.61 (18561,1369,3112,369)
GO:0099177	regulation of trans-synaptic signaling	3.78e-23	4.53e-21	2.15 (18561,441,3112,159)
GO:0080134	regulation of response to stress	4.84e-23	5.76e-21	1.57 (18561,1524,3112,401)
GO:0051704	multi-organism process	5.68e-23	6.7e-21	1.58 (18561,1458,3112,387)
GO:0051336	regulation of hydrolase activity	5.99e-23	7.02e-21	1.63 (18561,1264,3112,346)
GO:0050804	modulation of chemical synaptic transmission	8.39e-23	9.75e-21	2.14 (18561,440,3112,158)
GO:0001558	regulation of cell growth	9.4e-23	1.08e-20	2.19 (18561,405,3112,149)
GO:0007167	enzyme linked receptor protein signaling pathway	1.77e-22	2.03e-20	1.90 (18561,662,3112,211)
GO:0065009	regulation of molecular function	2.75e-22	3.13e-20	1.38 (18561,2920,3112,675)
GO:0048858	cell projection morphogenesis	2.94e-22	3.32e-20	2.66 (18561,220,3112,98)
GO:0070268	cornification	3.43e-22	3.84e-20	3.41 (18561,112,3112,64)
GO:0030516	regulation of axon extension	6.45e-22	7.17e-20	3.60 (18561,96,3112,58)
GO:0050772	positive regulation of axonogenesis	7.24e-22	8e-20	3.73 (18561,88,3112,55)
GO:0007010	cytoskeleton organization	8.77e-22	9.62e-20	1.76 (18561,863,3112,255)
GO:0040013	negative regulation of locomotion	1.54e-21	1.68e-19	2.34 (18561,311,3112,122)
GO:0006950	response to stress	1.9e-21	2.06e-19	1.37 (18561,2946,3112,676)
GO:0050920	regulation of chemotaxis	2.49e-21	2.68e-19	2.67 (18561,208,3112,93)
GO:0007165	signal transduction	4e-21	4.27e-19	1.27 (18561,4728,3112,1005)
GO:0006935	chemotaxis	4.59e-21	4.86e-19	2.30 (18561,322,3112,124)
GO:0010771	negative regulation of cell morphogenesis involved in differentiation	4.87e-21	5.12e-19	3.54 (18561,96,3112,57)
GO:0050790	regulation of catalytic activity	7.08e-21	7.4e-19	1.42 (18561,2277,3112,544)
GO:0006959	humoral immune response	8.4e-21	8.72e-19	2.55 (18561,232,3112,99)
GO:0042330	taxis	8.48e-21	8.74e-19	2.28 (18561,324,3112,124)
GO:0045785	positive regulation of cell adhesion	8.88e-21	9.1e-19	2.15 (18561,394,3112,142)
GO:0007416	synapse assembly	1.03e-20	1.05e-18	3.82 (18561,78,3112,50)
GO:0040008	regulation of growth	1.06e-20	1.07e-18	1.87 (18561,652,3112,204)
GO:0048812	neuron projection morphogenesis	1.27e-20	1.27e-18	2.62 (18561,212,3112,93)
GO:0051963	regulation of synapse assembly	1.32e-20	1.32e-18	3.38 (18561,106,3112,60)
GO:0043086	negative regulation of catalytic activity	1.52e-20	1.51e-18	1.78 (18561,781,3112,233)
GO:0120039	plasma membrane bounded cell projection morphogenesis	1.55e-20	1.53e-18	2.60 (18561,216,3112,94)
GO:0016339	calcium-dependent cell-cell adhesion via plasma membrane cell adhesion molecules	1.84e-20	1.8e-18	4.77 (18561,45,3112,36)
GO:0071526	semaphorin-plexin signaling pathway	2.08e-20	2.02e-18	5.28 (18561,35,3112,31)
GO:0050769	positive regulation of neurogenesis	2.83e-20	2.74e-18	2.03 (18561,467,3112,159)
GO:0060627	regulation of vesicle-mediated transport	3e-20	2.88e-18	1.97 (18561,521,3112,172)
GO:0032990	cell part morphogenesis	3.47e-20	3.32e-18	2.48 (18561,243,3112,101)
GO:1903035	negative regulation of response to wounding	3.84e-20	3.65e-18	3.65 (18561,85,3112,52)
GO:0032268	regulation of cellular protein metabolic process	4.36e-20	4.11e-18	1.39 (18561,2568,3112,597)
GO:0065007	biological regulation	4.53e-20	4.25e-18	1.11 (18561,11838,3112,2205)
GO:0032970	regulation of actin filament-based process	8.9e-20	8.3e-18	2.16 (18561,367,3112,133)
GO:0010810	regulation of cell-substrate adhesion	8.93e-20	8.28e-18	2.61 (18561,203,3112,89)
GO:0023056	positive regulation of signaling	1.18e-19	1.09e-17	1.47 (18561,1794,3112,443)
GO:0031175	neuron projection development	1.61e-19	1.48e-17	2.42 (18561,251,3112,102)
GO:0050789	regulation of biological process	2.58e-19	2.35e-17	1.12 (18561,11163,3112,2092)
GO:1903510	mucopolysaccharide metabolic process	2.96e-19	2.68e-17	3.26 (18561,108,3112,59)
GO:0044419	interspecies interaction between organisms	3.49e-19	3.14e-17	1.74 (18561,799,3112,233)
GO:0050919	negative chemotaxis	4.26e-19	3.81e-17	4.72 (18561,43,3112,34)
GO:0051093	negative regulation of developmental process	4.9e-19	4.36e-17	1.68 (18561,924,3112,260)
GO:0051965	positive regulation of synapse assembly	5.31e-19	4.7e-17	3.92 (18561,67,3112,44)
GO:0009719	response to endogenous stimulus	5.45e-19	4.8e-17	1.64 (18561,1036,3112,284)
GO:0010721	negative regulation of cell development	7.87e-19	6.88e-17	2.21 (18561,324,3112,120)
GO:0002253	activation of immune response	9.23e-19	8.03e-17	1.94 (18561,503,3112,164)
GO:0050778	positive regulation of immune response	9.89e-19	8.56e-17	1.77 (18561,720,3112,214)
GO:0010647	positive regulation of cell communication	1.18e-18	1.02e-16	1.46 (18561,1785,3112,437)
GO:0030029	actin filament-based process	1.22e-18	1.04e-16	2.07 (18561,401,3112,139)
GO:0043687	post-translational protein modification	1.61e-18	1.37e-16	2.13 (18561,358,3112,128)
GO:0048646	anatomical structure formation involved in morphogenesis	1.62e-18	1.37e-16	1.78 (18561,705,3112,210)
GO:0022607	cellular component assembly	1.67e-18	1.41e-16	1.39 (18561,2312,3112,540)
GO:0007162	negative regulation of cell adhesion	1.68e-18	1.41e-16	2.32 (18561,273,3112,106)
GO:0010977	negative regulation of neuron projection development	1.75e-18	1.46e-16	2.84 (18561,149,3112,71)
GO:1902903	regulation of supramolecular fiber organization	1.93e-18	1.6e-16	2.17 (18561,335,3112,122)
GO:0045666	positive regulation of neuron differentiation	2.11e-18	1.74e-16	2.11 (18561,367,3112,130)
GO:0044092	negative regulation of molecular function	2.21e-18	1.81e-16	1.60 (18561,1107,3112,297)
GO:0051493	regulation of cytoskeleton organization	4.61e-18	3.76e-16	1.91 (18561,519,3112,166)
GO:0006898	receptor-mediated endocytosis	6.58e-18	5.33e-16	2.60 (18561,186,3112,81)
GO:0051248	negative regulation of protein metabolic process	7.45e-18	6.01e-16	1.60 (18561,1078,3112,289)
GO:0006024	glycosaminoglycan biosynthetic process	1.06e-17	8.51e-16	3.22 (18561,102,3112,55)
GO:0031345	negative regulation of cell projection organization	1.16e-17	9.28e-16	2.63 (18561,177,3112,78)
GO:0031589	cell-substrate adhesion	1.44e-17	1.14e-15	2.74 (18561,157,3112,72)
GO:0032956	regulation of actin cytoskeleton organization	1.61e-17	1.27e-15	2.14 (18561,331,3112,119)
GO:0061024	membrane organization	1.61e-17	1.27e-15	1.77 (18561,678,3112,201)
GO:0050900	leukocyte migration	1.97e-17	1.54e-15	2.17 (18561,316,3112,115)
GO:1903034	regulation of response to wounding	2.01e-17	1.56e-15	2.66 (18561,168,3112,75)
GO:0048513	animal organ development	2.47e-17	1.91e-15	1.54 (18561,1245,3112,322)
GO:0048638	regulation of developmental growth	2.67e-17	2.06e-15	2.15 (18561,325,3112,117)
GO:0023052	signaling	2.78e-17	2.14e-15	1.78 (18561,650,3112,194)
GO:0032880	regulation of protein localization	3.13e-17	2.39e-15	1.61 (18561,994,3112,269)
GO:0006023	aminoglycan biosynthetic process	3.27e-17	2.49e-15	3.12 (18561,107,3112,56)
GO:0008038	neuron recognition	3.51e-17	2.65e-15	4.26 (18561,49,3112,35)
GO:0007154	cell communication	3.59e-17	2.7e-15	1.67 (18561,846,3112,237)
GO:0034329	cell junction assembly	3.62e-17	2.71e-15	2.66 (18561,166,3112,74)
GO:0070613	regulation of protein processing	4.56e-17	3.4e-15	2.87 (18561,133,3112,64)
GO:0060341	regulation of cellular localization	4.68e-17	3.47e-15	1.65 (18561,894,3112,247)
GO:0031347	regulation of defense response	5.64e-17	4.16e-15	1.69 (18561,803,3112,227)
GO:1901135	carbohydrate derivative metabolic process	6.13e-17	4.5e-15	1.66 (18561,868,3112,241)
GO:2000146	negative regulation of cell motility	6.55e-17	4.79e-15	2.26 (18561,266,3112,101)
GO:0050771	negative regulation of axonogenesis	9.42e-17	6.86e-15	3.68 (18561,68,3112,42)
GO:0051716	cellular response to stimulus	9.79e-17	7.1e-15	1.33 (18561,2845,3112,633)
GO:1903317	regulation of protein maturation	1.16e-16	8.39e-15	2.83 (18561,135,3112,64)
GO:0008037	cell recognition	1.41e-16	1.01e-14	2.66 (18561,159,3112,71)
GO:0006956	complement activation	2.41e-16	1.72e-14	3.56 (18561,72,3112,43)
GO:0006955	immune response	2.55e-16	1.81e-14	1.61 (18561,962,3112,259)
GO:0044089	positive regulation of cellular component biogenesis	3.26e-16	2.31e-14	1.85 (18561,523,3112,162)
GO:0007409	axonogenesis	4.32e-16	3.05e-14	2.96 (18561,115,3112,57)
GO:0048841	regulation of axon extension involved in axon guidance	4.45e-16	3.12e-14	5.00 (18561,31,3112,26)
GO:0006026	aminoglycan catabolic process	6.11e-16	4.26e-14	3.67 (18561,65,3112,40)
GO:0030199	collagen fibril organization	6.46e-16	4.49e-14	4.19 (18561,47,3112,33)
GO:0001667	ameboidal-type cell migration	6.9e-16	4.77e-14	2.64 (18561,156,3112,69)
GO:2000257	regulation of protein activation cascade	7.42e-16	5.12e-14	3.60 (18561,68,3112,41)
GO:0001525	angiogenesis	8.6e-16	5.9e-14	2.20 (18561,271,3112,100)
GO:0009966	regulation of signal transduction	8.66e-16	5.92e-14	1.30 (18561,3054,3112,667)
GO:0030336	negative regulation of cell migration	9.37e-16	6.37e-14	2.25 (18561,252,3112,95)
GO:0050922	negative regulation of chemotaxis	1e-15	6.8e-14	3.90 (18561,55,3112,36)
GO:0034332	adherens junction organization	1.21e-15	8.13e-14	3.31 (18561,83,3112,46)
GO:0007169	transmembrane receptor protein tyrosine kinase signaling pathway	1.62e-15	1.09e-13	1.86 (18561,488,3112,152)
GO:0007399	nervous system development	1.65e-15	1.11e-13	2.14 (18561,293,3112,105)
GO:0006027	glycosaminoglycan catabolic process	1.82e-15	1.21e-13	3.72 (18561,61,3112,38)
GO:1901342	regulation of vasculature development	2.18e-15	1.45e-13	2.09 (18561,314,3112,110)
GO:0007267	cell-cell signaling	2.32e-15	1.53e-13	1.78 (18561,573,3112,171)
GO:0042127	regulation of cell proliferation	2.54e-15	1.67e-13	1.44 (18561,1567,3112,379)
GO:0009967	positive regulation of signal transduction	2.68e-15	1.75e-13	1.43 (18561,1638,3112,393)
GO:0030449	regulation of complement activation	2.7e-15	1.76e-13	3.56 (18561,67,3112,40)
GO:1900047	negative regulation of hemostasis	2.73e-15	1.77e-13	3.98 (18561,51,3112,34)
GO:0006952	defense response	2.81e-15	1.82e-13	1.54 (18561,1090,3112,282)
GO:0009100	glycoprotein metabolic process	3.15e-15	2.03e-13	2.77 (18561,129,3112,60)
GO:0120036	plasma membrane bounded cell projection organization	3.72e-15	2.39e-13	1.76 (18561,589,3112,174)
GO:0009888	tissue development	4.2e-15	2.68e-13	1.74 (18561,621,3112,181)
GO:0045665	negative regulation of neuron differentiation	5.81e-15	3.7e-13	2.30 (18561,220,3112,85)
GO:0061045	negative regulation of wound healing	6.16e-15	3.9e-13	3.44 (18561,71,3112,41)
GO:0050819	negative regulation of coagulation	6.62e-15	4.18e-13	3.90 (18561,52,3112,34)
GO:0000902	cell morphogenesis	7.39e-15	4.64e-13	2.31 (18561,217,3112,84)
GO:0045765	regulation of angiogenesis	7.77e-15	4.86e-13	2.13 (18561,283,3112,101)
GO:0022407	regulation of cell-cell adhesion	8.43e-15	5.25e-13	1.93 (18561,398,3112,129)
GO:1901700	response to oxygen-containing compound	8.53e-15	5.29e-13	1.47 (18561,1349,3112,333)
GO:0032269	negative regulation of cellular protein metabolic process	9.32e-15	5.76e-13	1.55 (18561,1013,3112,264)
GO:0010811	positive regulation of cell-substrate adhesion	1.01e-14	6.19e-13	2.85 (18561,115,3112,55)
GO:0030195	negative regulation of blood coagulation	1.1e-14	6.74e-13	3.94 (18561,50,3112,33)
GO:0099560	synaptic membrane adhesion	1.11e-14	6.79e-13	5.25 (18561,25,3112,22)
GO:0009611	response to wounding	1.18e-14	7.16e-13	2.42 (18561,185,3112,75)
GO:0051961	negative regulation of nervous system development	1.68e-14	1.02e-12	2.07 (18561,302,3112,105)
GO:0050768	negative regulation of neurogenesis	1.69e-14	1.02e-12	2.12 (18561,282,3112,100)
GO:0007015	actin filament organization	1.85e-14	1.11e-12	2.28 (18561,220,3112,84)
GO:0006029	proteoglycan metabolic process	2.05e-14	1.23e-12	3.73 (18561,56,3112,35)
GO:0019882	antigen processing and presentation	2.21e-14	1.32e-12	2.30 (18561,213,3112,82)
GO:0006508	proteolysis	2.38e-14	1.42e-12	1.49 (18561,1225,3112,306)
GO:1903827	regulation of cellular protein localization	2.98e-14	1.76e-12	1.79 (18561,521,3112,156)
GO:0001934	positive regulation of protein phosphorylation	3.04e-14	1.79e-12	1.55 (18561,984,3112,256)
GO:0016485	protein processing	3.42e-14	2.01e-12	2.55 (18561,152,3112,65)
GO:0010562	positive regulation of phosphorus metabolic process	3.49e-14	2.04e-12	1.52 (18561,1106,3112,281)
GO:0045937	positive regulation of phosphate metabolic process	3.49e-14	2.04e-12	1.52 (18561,1106,3112,281)
GO:0045216	cell-cell junction organization	4.07e-14	2.36e-12	2.65 (18561,135,3112,60)
GO:0002920	regulation of humoral immune response	4.19e-14	2.42e-12	3.12 (18561,86,3112,45)
GO:0030204	chondroitin sulfate metabolic process	4.25e-14	2.45e-12	4.28 (18561,39,3112,28)
GO:0010035	response to inorganic substance	4.78e-14	2.75e-12	1.79 (18561,506,3112,152)
GO:0001932	regulation of protein phosphorylation	6.44e-14	3.69e-12	1.44 (18561,1408,3112,341)
GO:0044057	regulation of system process	6.96e-14	3.97e-12	1.75 (18561,557,3112,163)
GO:0042327	positive regulation of phosphorylation	1.38e-13	7.84e-12	1.52 (18561,1035,3112,264)
GO:0099175	regulation of postsynapse organization	1.42e-13	8.04e-12	2.89 (18561,101,3112,49)
GO:1902667	regulation of axon guidance	1.95e-13	1.1e-11	4.02 (18561,43,3112,29)
GO:0030100	regulation of endocytosis	2.19e-13	1.23e-11	2.09 (18561,268,3112,94)
GO:0007160	cell-matrix adhesion	2.29e-13	1.28e-11	2.87 (18561,102,3112,49)
GO:0023057	negative regulation of signaling	2.72e-13	1.52e-11	1.45 (18561,1317,3112,320)
GO:0002673	regulation of acute inflammatory response	2.76e-13	1.54e-11	2.79 (18561,109,3112,51)
GO:0009725	response to hormone	2.8e-13	1.55e-11	1.65 (18561,675,3112,187)
GO:0010648	negative regulation of cell communication	3.01e-13	1.66e-11	1.45 (18561,1313,3112,319)
GO:0030517	negative regulation of axon extension	3.15e-13	1.73e-11	4.07 (18561,41,3112,28)
GO:1903530	regulation of secretion by cell	3.19e-13	1.75e-11	1.62 (18561,741,3112,201)
GO:0019730	antimicrobial humoral response	3.19e-13	1.74e-11	2.81 (18561,106,3112,50)
GO:0006457	protein folding	3.56e-13	1.94e-11	2.25 (18561,207,3112,78)
GO:0042592	homeostatic process	3.61e-13	1.96e-11	1.41 (18561,1506,3112,357)
GO:0110053	regulation of actin filament organization	4.7e-13	2.54e-11	2.11 (18561,251,3112,89)
GO:0050794	regulation of cellular process	4.88e-13	2.63e-11	1.10 (18561,10512,3112,1942)
GO:0030036	actin cytoskeleton organization	5.27e-13	2.83e-11	1.93 (18561,350,3112,113)
GO:0033043	regulation of organelle organization	6.09e-13	3.26e-11	1.46 (18561,1250,3112,305)
GO:0051046	regulation of secretion	6.5e-13	3.47e-11	1.58 (18561,798,3112,212)
GO:0030307	positive regulation of cell growth	6.83e-13	3.63e-11	2.40 (18561,164,3112,66)
GO:0045087	innate immune response	7.42e-13	3.93e-11	1.79 (18561,464,3112,139)
GO:0045596	negative regulation of cell differentiation	8.16e-13	4.31e-11	1.63 (18561,687,3112,188)
GO:0032271	regulation of protein polymerization	1.13e-12	5.94e-11	2.20 (18561,211,3112,78)
GO:0090092	regulation of transmembrane receptor protein serine/threonine kinase signaling pathway	1.25e-12	6.57e-11	2.15 (18561,227,3112,82)
GO:0090287	regulation of cellular response to growth factor stimulus	1.29e-12	6.72e-11	2.06 (18561,263,3112,91)
GO:0071495	cellular response to endogenous stimulus	1.43e-12	7.43e-11	1.61 (18561,719,3112,194)
GO:0048002	antigen processing and presentation of peptide antigen	1.44e-12	7.5e-11	2.29 (18561,185,3112,71)
GO:0042730	fibrinolysis	1.61e-12	8.34e-11	5.15 (18561,22,3112,19)
GO:0045926	negative regulation of growth	1.68e-12	8.64e-11	2.12 (18561,236,3112,84)
GO:0032270	positive regulation of cellular protein metabolic process	1.8e-12	9.24e-11	1.39 (18561,1569,3112,366)
GO:0050727	regulation of inflammatory response	1.85e-12	9.49e-11	1.84 (18561,399,3112,123)
GO:0001755	neural crest cell migration	1.86e-12	9.5e-11	3.63 (18561,51,3112,31)
GO:0070848	response to growth factor	2.12e-12	1.08e-10	1.97 (18561,302,3112,100)
GO:0048013	ephrin receptor signaling pathway	2.16e-12	1.09e-10	2.98 (18561,84,3112,42)
GO:0051247	positive regulation of protein metabolic process	2.26e-12	1.14e-10	1.38 (18561,1669,3112,385)
GO:0010038	response to metal ion	2.38e-12	1.2e-10	1.89 (18561,353,3112,112)
GO:0002478	antigen processing and presentation of exogenous peptide antigen	2.75e-12	1.38e-10	2.32 (18561,172,3112,67)
GO:0008104	protein localization	3.33e-12	1.67e-10	1.35 (18561,1891,3112,427)
GO:0030166	proteoglycan biosynthetic process	3.33e-12	1.66e-10	4.14 (18561,36,3112,25)
GO:0071363	cellular response to growth factor stimulus	3.39e-12	1.69e-10	2.03 (18561,267,3112,91)
GO:1902904	negative regulation of supramolecular fiber organization	3.63e-12	1.8e-10	2.54 (18561,129,3112,55)
GO:0051174	regulation of phosphorus metabolic process	4.34e-12	2.15e-10	1.36 (18561,1754,3112,400)
GO:0008360	regulation of cell shape	4.62e-12	2.28e-10	2.39 (18561,155,3112,62)
GO:0048640	negative regulation of developmental growth	4.68e-12	2.3e-10	2.75 (18561,102,3112,47)
GO:0043408	regulation of MAPK cascade	5e-12	2.45e-10	1.59 (18561,733,3112,195)
GO:1902668	negative regulation of axon guidance	5.11e-12	2.5e-10	4.64 (18561,27,3112,21)
GO:0018149	peptide cross-linking	5.2e-12	2.53e-10	4.21 (18561,34,3112,24)
GO:0045927	positive regulation of growth	5.77e-12	2.8e-10	2.04 (18561,257,3112,88)
GO:0019220	regulation of phosphate metabolic process	6.17e-12	2.98e-10	1.36 (18561,1753,3112,399)
GO:0048843	negative regulation of axon extension involved in axon guidance	6.56e-12	3.16e-10	4.77 (18561,25,3112,20)
GO:0002790	peptide secretion	6.96e-12	3.35e-10	2.28 (18561,175,3112,67)
GO:0009968	negative regulation of signal transduction	7.03e-12	3.37e-10	1.44 (18561,1214,3112,293)
GO:0033036	macromolecule localization	7.2e-12	3.44e-10	1.34 (18561,1911,3112,429)
GO:0019884	antigen processing and presentation of exogenous antigen	7.39e-12	3.52e-10	2.27 (18561,179,3112,68)
GO:0014070	response to organic cyclic compound	7.95e-12	3.78e-10	1.58 (18561,746,3112,197)
GO:0050878	regulation of body fluid levels	7.98e-12	3.78e-10	1.83 (18561,385,3112,118)
GO:0009306	protein secretion	8.9e-12	4.2e-10	2.36 (18561,157,3112,62)
GO:0045773	positive regulation of axon extension	9.81e-12	4.62e-10	3.71 (18561,45,3112,28)
GO:0051641	cellular localization	1e-11	4.69e-10	1.31 (18561,2157,3112,475)
GO:0045807	positive regulation of endocytosis	1.02e-11	4.76e-10	2.39 (18561,150,3112,60)
GO:0005975	carbohydrate metabolic process	1.24e-11	5.76e-10	1.75 (18561,458,3112,134)
GO:0042325	regulation of phosphorylation	1.26e-11	5.85e-10	1.38 (18561,1555,3112,359)
GO:0008284	positive regulation of cell proliferation	1.42e-11	6.6e-10	1.51 (18561,890,3112,226)
GO:0031099	regeneration	1.78e-11	8.24e-10	2.44 (18561,137,3112,56)
GO:0032103	positive regulation of response to external stimulus	2.03e-11	9.34e-10	1.92 (18561,304,3112,98)
GO:0016051	carbohydrate biosynthetic process	2.06e-11	9.44e-10	2.52 (18561,123,3112,52)
GO:0007157	heterophilic cell-cell adhesion via plasma membrane cell adhesion molecules	2.11e-11	9.65e-10	3.63 (18561,46,3112,28)
GO:0030308	negative regulation of cell growth	2.28e-11	1.04e-09	2.23 (18561,179,3112,67)
GO:0051051	negative regulation of transport	2.41e-11	1.1e-09	1.72 (18561,471,3112,136)
GO:0090066	regulation of anatomical structure size	2.42e-11	1.1e-09	1.80 (18561,391,3112,118)
GO:0099003	vesicle-mediated transport in synapse	2.52e-11	1.14e-09	2.64 (18561,106,3112,47)
GO:0050865	regulation of cell activation	2.59e-11	1.17e-09	1.66 (18561,558,3112,155)
GO:0006518	peptide metabolic process	2.66e-11	1.2e-09	1.85 (18561,348,3112,108)
GO:0007043	cell-cell junction assembly	3.02e-11	1.36e-09	2.66 (18561,103,3112,46)
GO:0061041	regulation of wound healing	3.53e-11	1.58e-09	2.40 (18561,139,3112,56)
GO:0051495	positive regulation of cytoskeleton organization	3.58e-11	1.6e-09	2.12 (18561,208,3112,74)
GO:0016032	viral process	3.97e-11	1.77e-09	1.62 (18561,612,3112,166)
GO:0044403	symbiont process	3.97e-11	1.76e-09	1.62 (18561,612,3112,166)
GO:0007610	behavior	4.02e-11	1.78e-09	1.65 (18561,561,3112,155)
GO:0019221	cytokine-mediated signaling pathway	5.56e-11	2.45e-09	1.59 (18561,652,3112,174)
GO:1900046	regulation of hemostasis	5.76e-11	2.53e-09	2.87 (18561,81,3112,39)
GO:0048468	cell development	5.88e-11	2.58e-09	1.60 (18561,643,3112,172)
GO:0010941	regulation of cell death	6.05e-11	2.65e-09	1.35 (18561,1651,3112,374)
GO:0001501	skeletal system development	6.09e-11	2.66e-09	2.25 (18561,167,3112,63)
GO:0048729	tissue morphogenesis	6.61e-11	2.88e-09	1.79 (18561,379,3112,114)
GO:0030832	regulation of actin filament length	6.66e-11	2.89e-09	2.22 (18561,175,3112,65)
GO:0031401	positive regulation of protein modification process	7.5e-11	3.25e-09	1.42 (18561,1203,3112,286)
GO:0044331	cell-cell adhesion mediated by cadherin	7.76e-11	3.35e-09	4.42 (18561,27,3112,20)
GO:0006957	complement activation, alternative pathway	8.1e-11	3.49e-09	5.96 (18561,13,3112,13)
GO:0032272	negative regulation of protein polymerization	9.33e-11	4e-09	3.07 (18561,66,3112,34)
GO:0098754	detoxification	9.35e-11	4e-09	2.49 (18561,120,3112,50)
GO:0030834	regulation of actin filament depolymerization	9.62e-11	4.1e-09	3.39 (18561,51,3112,29)
GO:0048545	response to steroid hormone	9.82e-11	4.18e-09	2.06 (18561,220,3112,76)
GO:0022617	extracellular matrix disassembly	9.84e-11	4.18e-09	3.12 (18561,63,3112,33)
GO:0006958	complement activation, classical pathway	1.03e-10	4.35e-09	3.24 (18561,57,3112,31)
GO:0034109	homotypic cell-cell adhesion	1.03e-10	4.33e-09	3.24 (18561,57,3112,31)
GO:0042493	response to drug	1.07e-10	4.51e-09	1.53 (18561,762,3112,196)
GO:0040007	growth	1.11e-10	4.64e-09	1.88 (18561,308,3112,97)
GO:1902905	positive regulation of supramolecular fiber organization	1.23e-10	5.15e-09	2.16 (18561,185,3112,67)
GO:0048167	regulation of synaptic plasticity	1.23e-10	5.14e-09	2.16 (18561,185,3112,67)
GO:0048589	developmental growth	1.23e-10	5.13e-09	1.89 (18561,300,3112,95)
GO:1901879	regulation of protein depolymerization	1.46e-10	6.05e-09	2.80 (18561,83,3112,39)
GO:0050818	regulation of coagulation	1.46e-10	6.04e-09	2.80 (18561,83,3112,39)
GO:0007413	axonal fasciculation	1.5e-10	6.19e-09	4.67 (18561,23,3112,18)
GO:0106030	neuron projection fasciculation	1.5e-10	6.18e-09	4.67 (18561,23,3112,18)
GO:0008064	regulation of actin polymerization or depolymerization	1.5e-10	6.18e-09	2.19 (18561,174,3112,64)
GO:0043254	regulation of protein complex assembly	1.55e-10	6.35e-09	1.70 (18561,460,3112,131)
GO:0030193	regulation of blood coagulation	1.68e-10	6.86e-09	2.83 (18561,80,3112,38)
GO:0000904	cell morphogenesis involved in differentiation	1.71e-10	6.98e-09	2.40 (18561,129,3112,52)
GO:0009101	glycoprotein biosynthetic process	1.73e-10	7.03e-09	3.41 (18561,49,3112,28)
GO:1903532	positive regulation of secretion by cell	2.14e-10	8.68e-09	1.75 (18561,399,3112,117)
GO:0009056	catabolic process	2.25e-10	9.11e-09	1.31 (18561,1935,3112,425)
GO:0022409	positive regulation of cell-cell adhesion	2.63e-10	1.06e-08	1.96 (18561,253,3112,83)
GO:0050730	regulation of peptidyl-tyrosine phosphorylation	2.73e-10	1.1e-08	1.96 (18561,249,3112,82)
GO:0002685	regulation of leukocyte migration	2.76e-10	1.11e-08	2.11 (18561,192,3112,68)
GO:0032535	regulation of cellular component size	3.74e-10	1.5e-08	1.93 (18561,263,3112,85)
GO:0051604	protein maturation	5.45e-10	2.18e-08	2.02 (18561,219,3112,74)
GO:0090288	negative regulation of cellular response to growth factor stimulus	5.74e-10	2.29e-08	2.28 (18561,144,3112,55)
GO:0060326	cell chemotaxis	5.89e-10	2.34e-08	2.07 (18561,199,3112,69)
GO:1901137	carbohydrate derivative biosynthetic process	5.94e-10	2.35e-08	1.68 (18561,455,3112,128)
GO:0034097	response to cytokine	6.38e-10	2.52e-08	1.60 (18561,562,3112,151)
GO:0042060	wound healing	6.41e-10	2.53e-08	2.73 (18561,83,3112,38)
GO:1903829	positive regulation of cellular protein localization	7.14e-10	2.81e-08	1.82 (18561,322,3112,98)
GO:0072657	protein localization to membrane	7.38e-10	2.89e-08	1.67 (18561,461,3112,129)
GO:0070201	regulation of establishment of protein localization	9.15e-10	3.58e-08	1.52 (18561,727,3112,185)
GO:1902533	positive regulation of intracellular signal transduction	9.2e-10	3.59e-08	1.42 (18561,1043,3112,249)
GO:0099174	regulation of presynapse organization	9.4e-10	3.66e-08	3.91 (18561,32,3112,21)
GO:0001503	ossification	1.04e-09	4.04e-08	2.42 (18561,116,3112,47)
GO:0035722	interleukin-12-mediated signaling pathway	1.08e-09	4.17e-08	3.37 (18561,46,3112,26)
GO:0007568	aging	1.09e-09	4.21e-08	1.93 (18561,247,3112,80)
GO:0044273	sulfur compound catabolic process	1.09e-09	4.21e-08	3.14 (18561,55,3112,29)
GO:0035567	non-canonical Wnt signaling pathway	1.1e-09	4.23e-08	2.32 (18561,131,3112,51)
GO:1900024	regulation of substrate adhesion-dependent cell spreading	1.12e-09	4.29e-08	3.21 (18561,52,3112,28)
GO:0002683	negative regulation of immune system process	1.14e-09	4.36e-08	1.68 (18561,441,3112,124)
GO:0030048	actin filament-based movement	1.16e-09	4.43e-08	2.86 (18561,71,3112,34)
GO:0050921	positive regulation of chemotaxis	1.18e-09	4.5e-08	2.30 (18561,135,3112,52)
GO:0048639	positive regulation of developmental growth	1.26e-09	4.81e-08	2.13 (18561,174,3112,62)
GO:0051047	positive regulation of secretion	1.27e-09	4.8e-08	1.69 (18561,428,3112,121)
GO:0009605	response to external stimulus	1.52e-09	5.74e-08	1.34 (18561,1499,3112,337)
GO:0031399	regulation of protein modification process	1.53e-09	5.76e-08	1.31 (18561,1803,3112,395)
GO:0008285	negative regulation of cell proliferation	1.56e-09	5.88e-08	1.54 (18561,664,3112,171)
GO:0010243	response to organonitrogen compound	1.62e-09	6.08e-08	1.48 (18561,815,3112,202)
GO:0031638	zymogen activation	1.78e-09	6.68e-08	3.49 (18561,41,3112,24)
GO:0009628	response to abiotic stimulus	1.8e-09	6.74e-08	1.42 (18561,1040,3112,247)
GO:0010632	regulation of epithelial cell migration	1.82e-09	6.78e-08	1.99 (18561,216,3112,72)
GO:0046364	monosaccharide biosynthetic process	1.99e-09	7.41e-08	3.15 (18561,53,3112,28)
GO:0002694	regulation of leukocyte activation	2.04e-09	7.55e-08	1.61 (18561,519,3112,140)
GO:0031333	negative regulation of protein complex assembly	2.04e-09	7.56e-08	2.29 (18561,133,3112,51)
GO:0002697	regulation of immune effector process	2.1e-09	7.77e-08	1.70 (18561,404,3112,115)
GO:0090087	regulation of peptide transport	2.11e-09	7.78e-08	1.51 (18561,710,3112,180)
GO:0060249	anatomical structure homeostasis	2.55e-09	9.36e-08	1.83 (18561,294,3112,90)
GO:0042744	hydrogen peroxide catabolic process	2.57e-09	9.43e-08	4.05 (18561,28,3112,19)
GO:0050867	positive regulation of cell activation	2.6e-09	9.49e-08	1.76 (18561,338,3112,100)
GO:1901136	carbohydrate derivative catabolic process	2.73e-09	9.96e-08	2.08 (18561,181,3112,63)
GO:0051187	cofactor catabolic process	2.99e-09	1.09e-07	2.98 (18561,60,3112,30)
GO:1990748	cellular detoxification	3.12e-09	1.13e-07	2.48 (18561,101,3112,42)
GO:0001895	retina homeostasis	3.19e-09	1.15e-07	3.52 (18561,39,3112,23)
GO:0042743	hydrogen peroxide metabolic process	3.19e-09	1.15e-07	3.52 (18561,39,3112,23)
GO:0001894	tissue homeostasis	3.28e-09	1.18e-07	2.19 (18561,150,3112,55)
GO:0051223	regulation of protein transport	3.32e-09	1.19e-07	1.52 (18561,680,3112,173)
GO:0007611	learning or memory	3.59e-09	1.29e-07	1.88 (18561,257,3112,81)
GO:0071345	cellular response to cytokine stimulus	3.66e-09	1.31e-07	1.66 (18561,435,3112,121)
GO:1903037	regulation of leukocyte cell-cell adhesion	3.7e-09	1.32e-07	1.81 (18561,296,3112,90)
GO:1905606	regulation of presynapse assembly	3.71e-09	1.32e-07	3.85 (18561,31,3112,20)
GO:1901565	organonitrogen compound catabolic process	4.03e-09	1.43e-07	1.47 (18561,794,3112,196)
GO:0030206	chondroitin sulfate biosynthetic process	4.16e-09	1.48e-07	4.13 (18561,26,3112,18)
GO:0060560	developmental growth involved in morphogenesis	4.46e-09	1.58e-07	2.46 (18561,102,3112,42)
GO:0032386	regulation of intracellular transport	4.47e-09	1.58e-07	1.67 (18561,418,3112,117)
GO:0060071	Wnt signaling pathway, planar cell polarity pathway	4.78e-09	1.68e-07	2.51 (18561,95,3112,40)
GO:0043067	regulation of programmed cell death	4.88e-09	1.72e-07	1.32 (18561,1535,3112,341)
GO:0014910	regulation of smooth muscle cell migration	4.94e-09	1.73e-07	2.93 (18561,61,3112,30)
GO:1902285	semaphorin-plexin signaling pathway involved in neuron projection guidance	5.33e-09	1.87e-07	5.51 (18561,13,3112,12)
GO:1901566	organonitrogen compound biosynthetic process	5.39e-09	1.88e-07	1.42 (18561,956,3112,228)
GO:0043269	regulation of ion transport	5.7e-09	1.99e-07	1.51 (18561,675,3112,171)
GO:0070570	regulation of neuron projection regeneration	6.29e-09	2.19e-07	3.91 (18561,29,3112,19)
GO:0045104	intermediate filament cytoskeleton organization	6.65e-09	2.31e-07	3.16 (18561,49,3112,26)
GO:0006996	organelle organization	6.66e-09	2.31e-07	1.25 (18561,2317,3112,487)
GO:0051668	localization within membrane	6.75e-09	2.33e-07	2.33 (18561,118,3112,46)
GO:0050918	positive chemotaxis	6.77e-09	2.33e-07	3.24 (18561,46,3112,25)
GO:0043410	positive regulation of MAPK cascade	6.79e-09	2.33e-07	1.58 (18561,528,3112,140)
GO:0032963	collagen metabolic process	7.06e-09	2.42e-07	2.84 (18561,65,3112,31)
GO:0051701	interaction with host	7.3e-09	2.5e-07	2.16 (18561,149,3112,54)
GO:0050821	protein stabilization	7.37e-09	2.52e-07	2.04 (18561,181,3112,62)
GO:0030833	regulation of actin filament polymerization	7.52e-09	2.56e-07	2.13 (18561,157,3112,56)
GO:0051251	positive regulation of lymphocyte activation	8.4e-09	2.86e-07	1.81 (18561,283,3112,86)
GO:0043244	regulation of protein complex disassembly	8.55e-09	2.9e-07	2.33 (18561,115,3112,45)
GO:0042981	regulation of apoptotic process	8.99e-09	3.05e-07	1.32 (18561,1517,3112,336)
GO:0050890	cognition	9.82e-09	3.32e-07	1.79 (18561,297,3112,89)
GO:0044093	positive regulation of molecular function	9.99e-09	3.37e-07	1.30 (18561,1745,3112,379)
GO:0098869	cellular oxidant detoxification	1.05e-08	3.53e-07	2.52 (18561,90,3112,38)
GO:0140238	presynaptic endocytosis	1.13e-08	3.8e-07	3.45 (18561,38,3112,22)
GO:0048488	synaptic vesicle endocytosis	1.13e-08	3.8e-07	3.45 (18561,38,3112,22)
GO:0017157	regulation of exocytosis	1.14e-08	3.82e-07	1.93 (18561,216,3112,70)
GO:1905475	regulation of protein localization to membrane	1.16e-08	3.87e-07	2.01 (18561,187,3112,63)
GO:0045103	intermediate filament-based process	1.17e-08	3.88e-07	3.10 (18561,50,3112,26)
GO:2000181	negative regulation of blood vessel morphogenesis	1.24e-08	4.12e-07	2.39 (18561,105,3112,42)
GO:0002696	positive regulation of leukocyte activation	1.25e-08	4.16e-07	1.74 (18561,325,3112,95)
GO:0051235	maintenance of location	1.26e-08	4.18e-07	2.10 (18561,159,3112,56)
GO:0009887	animal organ morphogenesis	1.41e-08	4.66e-07	1.58 (18561,510,3112,135)
GO:0070085	glycosylation	1.48e-08	4.87e-07	1.86 (18561,247,3112,77)
GO:0090101	negative regulation of transmembrane receptor protein serine/threonine kinase signaling pathway	1.49e-08	4.88e-07	2.32 (18561,113,3112,44)
GO:0043170	macromolecule metabolic process	1.49e-08	4.89e-07	1.13 (18561,5899,3112,1122)
GO:0007229	integrin-mediated signaling pathway	1.51e-08	4.95e-07	2.49 (18561,91,3112,38)
GO:0002764	immune response-regulating signaling pathway	1.54e-08	5.03e-07	1.60 (18561,473,3112,127)
GO:0043393	regulation of protein binding	1.67e-08	5.43e-07	1.91 (18561,222,3112,71)
GO:0097104	postsynaptic membrane assembly	1.73e-08	5.64e-07	5.96 (18561,10,3112,10)
GO:0099536	synaptic signaling	1.75e-08	5.68e-07	1.73 (18561,327,3112,95)
GO:0099537	trans-synaptic signaling	1.75e-08	5.67e-07	1.73 (18561,327,3112,95)
GO:0045921	positive regulation of exocytosis	1.87e-08	6.04e-07	2.51 (18561,88,3112,37)
GO:0007626	locomotory behavior	1.89e-08	6.1e-07	2.00 (18561,185,3112,62)
GO:0050678	regulation of epithelial cell proliferation	1.9e-08	6.1e-07	1.74 (18561,323,3112,94)
GO:0010631	epithelial cell migration	1.93e-08	6.21e-07	2.58 (18561,81,3112,35)
GO:0002526	acute inflammatory response	2.04e-08	6.53e-07	2.80 (18561,64,3112,30)
GO:0007596	blood coagulation	2.05e-08	6.57e-07	2.05 (18561,169,3112,58)
GO:0006486	protein glycosylation	2.14e-08	6.82e-07	1.87 (18561,236,3112,74)
GO:0043413	macromolecule glycosylation	2.14e-08	6.81e-07	1.87 (18561,236,3112,74)
GO:0016525	negative regulation of angiogenesis	2.18e-08	6.92e-07	2.37 (18561,103,3112,41)
GO:0002757	immune response-activating signal transduction	2.45e-08	7.77e-07	1.62 (18561,439,3112,119)
GO:0051828	entry into other organism involved in symbiotic interaction	2.45e-08	7.77e-07	2.42 (18561,96,3112,39)
GO:0051806	entry into cell of other organism involved in symbiotic interaction	2.45e-08	7.76e-07	2.42 (18561,96,3112,39)
GO:0002474	antigen processing and presentation of peptide antigen via MHC class I	2.45e-08	7.74e-07	2.42 (18561,96,3112,39)
GO:0030260	entry into host cell	2.45e-08	7.72e-07	2.42 (18561,96,3112,39)
GO:0044409	entry into host	2.45e-08	7.71e-07	2.42 (18561,96,3112,39)
GO:0043085	positive regulation of catalytic activity	2.47e-08	7.75e-07	1.32 (18561,1405,3112,312)
GO:0034368	protein-lipid complex remodeling	2.48e-08	7.76e-07	3.83 (18561,28,3112,18)
GO:0034369	plasma lipoprotein particle remodeling	2.48e-08	7.75e-07	3.83 (18561,28,3112,18)
GO:0031102	neuron projection regeneration	2.48e-08	7.73e-07	3.83 (18561,28,3112,18)
GO:0033993	response to lipid	2.73e-08	8.47e-07	1.46 (18561,758,3112,185)
GO:0007158	neuron cell-cell adhesion	2.74e-08	8.49e-07	4.85 (18561,16,3112,13)
GO:1901701	cellular response to oxygen-containing compound	2.84e-08	8.79e-07	1.43 (18561,828,3112,199)
GO:1902287	semaphorin-plexin signaling pathway involved in axon guidance	2.95e-08	9.11e-07	5.47 (18561,12,3112,11)
GO:0001941	postsynaptic membrane organization	2.95e-08	9.09e-07	5.47 (18561,12,3112,11)
GO:0042340	keratan sulfate catabolic process	2.95e-08	9.07e-07	5.47 (18561,12,3112,11)
GO:0001818	negative regulation of cytokine production	2.95e-08	9.05e-07	1.80 (18561,268,3112,81)
GO:0050731	positive regulation of peptidyl-tyrosine phosphorylation	2.98e-08	9.15e-07	1.98 (18561,187,3112,62)
GO:0030207	chondroitin sulfate catabolic process	3.16e-08	9.66e-07	5.11 (18561,14,3112,12)
GO:0007599	hemostasis	3.24e-08	9.91e-07	2.01 (18561,175,3112,59)
GO:0050817	coagulation	3.32e-08	1.01e-06	2.02 (18561,171,3112,58)
GO:0050870	positive regulation of T cell activation	3.33e-08	1.01e-06	1.94 (18561,200,3112,65)
GO:0048588	developmental cell growth	3.33e-08	1.01e-06	2.50 (18561,86,3112,36)
GO:0030837	negative regulation of actin filament polymerization	3.36e-08	1.02e-06	2.98 (18561,52,3112,26)
GO:0012501	programmed cell death	3.41e-08	1.03e-06	1.44 (18561,790,3112,191)
GO:0050806	positive regulation of synaptic transmission	3.48e-08	1.05e-06	2.13 (18561,143,3112,51)
GO:0099072	regulation of postsynaptic membrane neurotransmitter receptor levels	3.66e-08	1.1e-06	3.04 (18561,49,3112,25)
GO:0051249	regulation of lymphocyte activation	4.06e-08	1.22e-06	1.61 (18561,438,3112,118)
GO:0030574	collagen catabolic process	4.06e-08	1.22e-06	3.19 (18561,43,3112,23)
GO:0017144	drug metabolic process	4.13e-08	1.24e-06	1.52 (18561,576,3112,147)
GO:0008219	cell death	4.19e-08	1.25e-06	1.43 (18561,827,3112,198)
GO:0048679	regulation of axon regeneration	4.22e-08	1.26e-06	3.90 (18561,26,3112,17)
GO:0042590	antigen processing and presentation of exogenous peptide antigen via MHC class I	4.23e-08	1.26e-06	2.59 (18561,76,3112,33)
GO:0051651	maintenance of location in cell	4.32e-08	1.29e-06	2.41 (18561,94,3112,38)
GO:0051897	positive regulation of protein kinase B signaling	4.37e-08	1.3e-06	2.04 (18561,164,3112,56)
GO:1903039	positive regulation of leukocyte cell-cell adhesion	4.41e-08	1.31e-06	1.90 (18561,214,3112,68)
GO:0051494	negative regulation of cytoskeleton organization	4.42e-08	1.31e-06	2.15 (18561,136,3112,49)
GO:0071417	cellular response to organonitrogen compound	4.88e-08	1.44e-06	1.61 (18561,430,3112,116)
GO:2000027	regulation of animal organ morphogenesis	4.95e-08	1.46e-06	1.82 (18561,249,3112,76)
GO:1901698	response to nitrogen compound	4.97e-08	1.46e-06	1.41 (18561,879,3112,208)
GO:0034367	protein-containing complex remodeling	5.51e-08	1.62e-06	3.70 (18561,29,3112,18)
GO:0030278	regulation of ossification	6.02e-08	1.76e-06	1.96 (18561,186,3112,61)
GO:0003008	system process	6.2e-08	1.81e-06	1.31 (18561,1428,3112,314)
GO:0030154	cell differentiation	6.29e-08	1.84e-06	1.27 (18561,1842,3112,392)
GO:0031349	positive regulation of defense response	6.58e-08	1.92e-06	1.59 (18561,451,3112,120)
GO:0031290	retinal ganglion cell axon guidance	6.76e-08	1.96e-06	4.39 (18561,19,3112,14)
GO:0016049	cell growth	6.77e-08	1.97e-06	2.44 (18561,88,3112,36)
GO:0030049	muscle filament sliding	7.45e-08	2.16e-06	3.30 (18561,38,3112,21)
GO:0033275	actin-myosin filament sliding	7.45e-08	2.15e-06	3.30 (18561,38,3112,21)
GO:0070372	regulation of ERK1 and ERK2 cascade	7.93e-08	2.29e-06	1.76 (18561,278,3112,82)
GO:1990778	protein localization to cell periphery	8.07e-08	2.32e-06	1.87 (18561,217,3112,68)
GO:0002688	regulation of leukocyte chemotaxis	8.18e-08	2.35e-06	2.26 (18561,111,3112,42)
GO:0050863	regulation of T cell activation	8.19e-08	2.35e-06	1.71 (18561,314,3112,90)
GO:0006735	NADH regeneration	9.61e-08	2.75e-06	3.76 (18561,27,3112,17)
GO:0061718	glucose catabolic process to pyruvate	9.61e-08	2.75e-06	3.76 (18561,27,3112,17)
GO:0061621	canonical glycolysis	9.61e-08	2.74e-06	3.76 (18561,27,3112,17)
GO:0060548	negative regulation of cell death	1.01e-07	2.88e-06	1.38 (18561,968,3112,224)
GO:0048251	elastic fiber assembly	1.04e-07	2.95e-06	5.96 (18561,9,3112,9)
GO:1903391	regulation of adherens junction organization	1.12e-07	3.18e-06	2.63 (18561,68,3112,30)
GO:0071825	protein-lipid complex subunit organization	1.13e-07	3.2e-06	2.98 (18561,48,3112,24)
GO:1901343	negative regulation of vasculature development	1.14e-07	3.24e-06	2.21 (18561,116,3112,43)
GO:0043171	peptide catabolic process	1.16e-07	3.28e-06	3.58 (18561,30,3112,18)
GO:0006807	nitrogen compound metabolic process	1.23e-07	3.46e-06	1.11 (18561,6725,3112,1255)
GO:0045184	establishment of protein localization	1.25e-07	3.5e-06	1.31 (18561,1401,3112,307)
GO:0071709	membrane assembly	1.29e-07	3.63e-06	3.43 (18561,33,3112,19)
GO:0010755	regulation of plasminogen activation	1.34e-07	3.74e-06	4.77 (18561,15,3112,12)
GO:0006734	NADH metabolic process	1.36e-07	3.8e-06	3.31 (18561,36,3112,20)
GO:0002479	antigen processing and presentation of exogenous peptide antigen via MHC class I, TAP-dependent	1.36e-07	3.81e-06	2.57 (18561,72,3112,31)
GO:0001817	regulation of cytokine production	1.56e-07	4.36e-06	1.45 (18561,686,3112,167)
GO:0007612	learning	1.6e-07	4.44e-06	2.06 (18561,145,3112,50)
GO:0097090	presynaptic membrane organization	1.62e-07	4.49e-06	5.42 (18561,11,3112,10)
GO:0048168	regulation of neuronal synaptic plasticity	1.65e-07	4.56e-06	2.87 (18561,52,3112,25)
GO:0051649	establishment of localization in cell	1.74e-07	4.82e-06	1.27 (18561,1735,3112,369)
GO:0046031	ADP metabolic process	1.86e-07	5.15e-06	2.92 (18561,49,3112,24)
GO:0008544	epidermis development	1.87e-07	5.15e-06	2.46 (18561,80,3112,33)
GO:0085029	extracellular matrix assembly	1.9e-07	5.23e-06	4.18 (18561,20,3112,14)
GO:1990138	neuron projection extension	1.91e-07	5.26e-06	2.73 (18561,59,3112,27)
GO:0031960	response to corticosteroid	1.91e-07	5.25e-06	2.00 (18561,158,3112,53)
GO:1901699	cellular response to nitrogen compound	1.96e-07	5.36e-06	1.55 (18561,469,3112,122)
GO:1905330	regulation of morphogenesis of an epithelium	2.01e-07	5.48e-06	1.93 (18561,179,3112,58)
GO:0061620	glycolytic process through glucose-6-phosphate	2.06e-07	5.63e-06	3.62 (18561,28,3112,17)
GO:0061615	glycolytic process through fructose-6-phosphate	2.06e-07	5.62e-06	3.62 (18561,28,3112,17)
GO:0008154	actin polymerization or depolymerization	2.07e-07	5.64e-06	2.98 (18561,46,3112,23)
GO:0070527	platelet aggregation	2.26e-07	6.14e-06	3.05 (18561,43,3112,22)
GO:0043542	endothelial cell migration	2.44e-07	6.61e-06	2.65 (18561,63,3112,28)
GO:0006687	glycosphingolipid metabolic process	2.44e-07	6.6e-06	2.65 (18561,63,3112,28)
GO:0042339	keratan sulfate metabolic process	2.47e-07	6.67e-06	3.33 (18561,34,3112,19)
GO:0019731	antibacterial humoral response	2.47e-07	6.66e-06	3.33 (18561,34,3112,19)
GO:0009408	response to heat	2.5e-07	6.73e-06	2.20 (18561,111,3112,41)
GO:0051640	organelle localization	2.57e-07	6.9e-06	1.53 (18561,500,3112,128)
GO:0019725	cellular homeostasis	2.58e-07	6.91e-06	1.39 (18561,877,3112,204)
GO:0072524	pyridine-containing compound metabolic process	2.63e-07	7.05e-06	2.16 (18561,119,3112,43)
GO:0031644	regulation of neurological system process	2.69e-07	7.19e-06	2.08 (18561,135,3112,47)
GO:0045109	intermediate filament organization	2.85e-07	7.6e-06	3.89 (18561,23,3112,15)
GO:0045806	negative regulation of endocytosis	2.92e-07	7.79e-06	2.68 (18561,60,3112,27)
GO:0099188	postsynaptic cytoskeleton organization	2.99e-07	7.96e-06	4.31 (18561,18,3112,13)
GO:1904018	positive regulation of vasculature development	3.06e-07	8.13e-06	1.91 (18561,181,3112,58)
GO:0044248	cellular catabolic process	3.3e-07	8.75e-06	1.27 (18561,1681,3112,357)
GO:0002009	morphogenesis of an epithelium	3.51e-07	9.29e-06	1.70 (18561,287,3112,82)
GO:0072659	protein localization to plasma membrane	3.58e-07	9.46e-06	1.89 (18561,186,3112,59)
GO:0006986	response to unfolded protein	3.64e-07	9.61e-06	2.61 (18561,64,3112,28)
GO:0030201	heparan sulfate proteoglycan metabolic process	3.65e-07	9.6e-06	3.67 (18561,26,3112,16)
GO:0071827	plasma lipoprotein particle organization	3.81e-07	1e-05	2.98 (18561,44,3112,22)
GO:0042129	regulation of T cell proliferation	3.91e-07	1.02e-05	1.98 (18561,157,3112,52)
GO:0070663	regulation of leukocyte proliferation	3.96e-07	1.04e-05	1.81 (18561,221,3112,67)
GO:0035966	response to topologically incorrect protein	4.13e-07	1.08e-05	2.47 (18561,75,3112,31)
GO:0006096	glycolytic process	4.16e-07	1.09e-05	3.05 (18561,41,3112,21)
GO:0006954	inflammatory response	4.6e-07	1.2e-05	1.56 (18561,433,3112,113)
GO:0042886	amide transport	4.72e-07	1.23e-05	1.29 (18561,1378,3112,299)
GO:0010638	positive regulation of organelle organization	4.81e-07	1.25e-05	1.46 (18561,608,3112,149)
GO:0046907	intracellular transport	4.93e-07	1.28e-05	1.28 (18561,1474,3112,317)
GO:1901575	organic substance catabolic process	5.03e-07	1.3e-05	1.26 (18561,1661,3112,352)
GO:0010594	regulation of endothelial cell migration	5.05e-07	1.31e-05	1.98 (18561,154,3112,51)
GO:0045778	positive regulation of ossification	5.19e-07	1.34e-05	2.37 (18561,83,3112,33)
GO:2001236	regulation of extrinsic apoptotic signaling pathway	5.21e-07	1.34e-05	1.99 (18561,150,3112,50)
GO:0031032	actomyosin structure organization	5.28e-07	1.36e-05	2.22 (18561,102,3112,38)
GO:0048878	chemical homeostasis	5.29e-07	1.36e-05	1.34 (18561,1081,3112,242)
GO:0006165	nucleoside diphosphate phosphorylation	5.3e-07	1.36e-05	2.67 (18561,58,3112,26)
GO:0050766	positive regulation of phagocytosis	5.38e-07	1.38e-05	2.57 (18561,65,3112,28)
GO:0090175	regulation of establishment of planar polarity	5.62e-07	1.43e-05	2.17 (18561,110,3112,40)
GO:0014068	positive regulation of phosphatidylinositol 3-kinase signaling	5.66e-07	1.44e-05	2.33 (18561,87,3112,34)
GO:0001952	regulation of cell-matrix adhesion	5.72e-07	1.46e-05	2.15 (18561,114,3112,41)
GO:0015833	peptide transport	5.77e-07	1.47e-05	1.30 (18561,1344,3112,292)
GO:0044272	sulfur compound biosynthetic process	5.97e-07	1.52e-05	1.89 (18561,180,3112,57)
GO:0099545	trans-synaptic signaling by trans-synaptic complex	6.2e-07	1.57e-05	5.96 (18561,8,3112,8)
GO:1902669	positive regulation of axon guidance	6.2e-07	1.57e-05	5.96 (18561,8,3112,8)
GO:1902284	neuron projection extension involved in neuron projection guidance	6.2e-07	1.56e-05	5.96 (18561,8,3112,8)
GO:0048846	axon extension involved in axon guidance	6.2e-07	1.56e-05	5.96 (18561,8,3112,8)
GO:0022898	regulation of transmembrane transporter activity	6.2e-07	1.56e-05	1.73 (18561,259,3112,75)
GO:0051917	regulation of fibrinolysis	6.41e-07	1.61e-05	4.69 (18561,14,3112,11)
GO:0070571	negative regulation of neuron projection regeneration	6.41e-07	1.61e-05	4.69 (18561,14,3112,11)
GO:0010812	negative regulation of cell-substrate adhesion	6.57e-07	1.65e-05	2.60 (18561,62,3112,27)
GO:0006790	sulfur compound metabolic process	6.95e-07	1.74e-05	1.61 (18561,356,3112,96)
GO:0006757	ATP generation from ADP	7.01e-07	1.75e-05	2.98 (18561,42,3112,21)
GO:0050866	negative regulation of cell activation	7.04e-07	1.75e-05	1.84 (18561,198,3112,61)
GO:0046718	viral entry into host cell	7.18e-07	1.79e-05	2.34 (18561,84,3112,33)
GO:0031348	negative regulation of defense response	7.47e-07	1.86e-05	1.82 (18561,207,3112,63)
GO:0007159	leukocyte cell-cell adhesion	7.49e-07	1.86e-05	2.75 (18561,52,3112,24)
GO:0042026	protein refolding	7.56e-07	1.87e-05	3.53 (18561,27,3112,16)
GO:0090090	negative regulation of canonical Wnt signaling pathway	7.72e-07	1.91e-05	1.89 (18561,177,3112,56)
GO:0034113	heterotypic cell-cell adhesion	8.13e-07	2.01e-05	3.15 (18561,36,3112,19)
GO:0050773	regulation of dendrite development	8.17e-07	2.01e-05	1.96 (18561,152,3112,50)
GO:0051693	actin filament capping	8.34e-07	2.05e-05	3.25 (18561,33,3112,18)
GO:0006979	response to oxidative stress	8.35e-07	2.05e-05	1.61 (18561,348,3112,94)
GO:0070374	positive regulation of ERK1 and ERK2 cascade	8.51e-07	2.09e-05	1.83 (18561,199,3112,61)
GO:0043603	cellular amide metabolic process	8.74e-07	2.14e-05	1.45 (18561,599,3112,146)
GO:0097105	presynaptic membrane assembly	8.81e-07	2.15e-05	5.37 (18561,10,3112,9)
GO:0022406	membrane docking	9.44e-07	2.3e-05	1.88 (18561,178,3112,56)
GO:0016101	diterpenoid metabolic process	9.5e-07	2.32e-05	2.15 (18561,108,3112,39)
GO:0008152	metabolic process	9.55e-07	2.32e-05	1.09 (18561,8082,3112,1476)
GO:0019362	pyridine nucleotide metabolic process	9.63e-07	2.34e-05	2.13 (18561,112,3112,40)
GO:0046496	nicotinamide nucleotide metabolic process	9.63e-07	2.34e-05	2.13 (18561,112,3112,40)
GO:1900449	regulation of glutamate receptor signaling pathway	9.67e-07	2.34e-05	2.56 (18561,63,3112,27)
GO:0009185	ribonucleoside diphosphate metabolic process	9.67e-07	2.34e-05	2.56 (18561,63,3112,27)
GO:0032409	regulation of transporter activity	1e-06	2.42e-05	1.69 (18561,271,3112,77)
GO:0051489	regulation of filopodium assembly	1.01e-06	2.44e-05	2.85 (18561,46,3112,22)
GO:0010499	proteasomal ubiquitin-independent protein catabolic process	1.12e-06	2.7e-05	3.80 (18561,22,3112,14)
GO:0030216	keratinocyte differentiation	1.15e-06	2.77e-05	2.70 (18561,53,3112,24)
GO:0017001	antibiotic catabolic process	1.15e-06	2.76e-05	2.70 (18561,53,3112,24)
GO:0060828	regulation of canonical Wnt signaling pathway	1.15e-06	2.76e-05	1.68 (18561,281,3112,79)
GO:0046939	nucleotide phosphorylation	1.18e-06	2.83e-05	2.58 (18561,60,3112,26)
GO:0097529	myeloid leukocyte migration	1.23e-06	2.95e-05	2.05 (18561,125,3112,43)
GO:0045859	regulation of protein kinase activity	1.24e-06	2.95e-05	1.39 (18561,768,3112,179)
GO:0001764	neuron migration	1.25e-06	2.97e-05	2.07 (18561,121,3112,42)
GO:0034381	plasma lipoprotein particle clearance	1.29e-06	3.07e-05	2.98 (18561,40,3112,20)
GO:0032944	regulation of mononuclear cell proliferation	1.29e-06	3.07e-05	1.79 (18561,210,3112,63)
GO:0006909	phagocytosis	1.3e-06	3.08e-05	2.44 (18561,71,3112,29)
GO:0007597	blood coagulation, intrinsic pathway	1.3e-06	3.08e-05	4.21 (18561,17,3112,12)
GO:0051896	regulation of protein kinase B signaling	1.34e-06	3.16e-05	1.77 (18561,219,3112,65)
GO:0031647	regulation of protein stability	1.34e-06	3.17e-05	1.67 (18561,282,3112,79)
GO:1900026	positive regulation of substrate adhesion-dependent cell spreading	1.41e-06	3.32e-05	3.06 (18561,37,3112,19)
GO:0051384	response to glucocorticoid	1.42e-06	3.33e-05	1.97 (18561,142,3112,47)
GO:0050764	regulation of phagocytosis	1.42e-06	3.34e-05	2.25 (18561,90,3112,34)
GO:0034613	cellular protein localization	1.45e-06	3.4e-05	1.33 (18561,1032,3112,230)
GO:0035987	endodermal cell differentiation	1.49e-06	3.49e-05	3.41 (18561,28,3112,16)
GO:0048660	regulation of smooth muscle cell proliferation	1.5e-06	3.52e-05	2.00 (18561,134,3112,45)
GO:0003012	muscle system process	1.51e-06	3.53e-05	1.71 (18561,251,3112,72)
GO:0006007	glucose catabolic process	1.53e-06	3.57e-05	3.27 (18561,31,3112,17)
GO:0016486	peptide hormone processing	1.53e-06	3.56e-05	3.27 (18561,31,3112,17)
GO:0002687	positive regulation of leukocyte migration	1.54e-06	3.58e-05	2.02 (18561,130,3112,44)
GO:0001523	retinoid metabolic process	1.58e-06	3.66e-05	2.16 (18561,102,3112,37)
GO:0045860	positive regulation of protein kinase activity	1.58e-06	3.67e-05	1.48 (18561,521,3112,129)
GO:0071248	cellular response to metal ion	1.6e-06	3.71e-05	1.84 (18561,185,3112,57)
GO:0050679	positive regulation of epithelial cell proliferation	1.6e-06	3.7e-05	1.84 (18561,185,3112,57)
GO:0019319	hexose biosynthetic process	1.6e-06	3.7e-05	2.79 (18561,47,3112,22)
GO:0006721	terpenoid metabolic process	1.61e-06	3.71e-05	2.07 (18561,118,3112,41)
GO:0032388	positive regulation of intracellular transport	1.71e-06	3.94e-05	1.77 (18561,216,3112,64)
GO:0051893	regulation of focal adhesion assembly	1.74e-06	3.99e-05	2.54 (18561,61,3112,26)
GO:0090109	regulation of cell-substrate junction assembly	1.74e-06	3.98e-05	2.54 (18561,61,3112,26)
GO:0010942	positive regulation of cell death	1.92e-06	4.4e-05	1.41 (18561,687,3112,162)
GO:0009991	response to extracellular stimulus	1.96e-06	4.48e-05	1.49 (18561,479,3112,120)
GO:0010959	regulation of metal ion transport	1.96e-06	4.47e-05	1.56 (18561,378,3112,99)
GO:0043549	regulation of kinase activity	2e-06	4.55e-05	1.36 (18561,845,3112,193)
GO:0060998	regulation of dendritic spine development	2.01e-06	4.59e-05	2.35 (18561,76,3112,30)
GO:0001936	regulation of endothelial cell proliferation	2.03e-06	4.62e-05	2.04 (18561,123,3112,42)
GO:0006491	N-glycan processing	2.04e-06	4.63e-05	4.37 (18561,15,3112,11)
GO:1901214	regulation of neuron death	2.07e-06	4.7e-05	1.63 (18561,308,3112,84)
GO:0033674	positive regulation of kinase activity	2.08e-06	4.7e-05	1.45 (18561,563,3112,137)
GO:0007178	transmembrane receptor protein serine/threonine kinase signaling pathway	2.15e-06	4.85e-05	1.88 (18561,165,3112,52)
GO:0009132	nucleoside diphosphate metabolic process	2.18e-06	4.92e-05	2.31 (18561,80,3112,31)
GO:1904062	regulation of cation transmembrane transport	2.18e-06	4.92e-05	1.61 (18561,327,3112,88)
GO:0002429	immune response-activating cell surface receptor signaling pathway	2.28e-06	5.13e-05	1.60 (18561,332,3112,89)
GO:0015031	protein transport	2.28e-06	5.13e-05	1.28 (18561,1317,3112,283)
GO:0045088	regulation of innate immune response	2.36e-06	5.29e-05	1.51 (18561,437,3112,111)
GO:0006936	muscle contraction	2.36e-06	5.29e-05	1.77 (18561,209,3112,62)
GO:0050670	regulation of lymphocyte proliferation	2.36e-06	5.29e-05	1.77 (18561,209,3112,62)
GO:1903053	regulation of extracellular matrix organization	2.37e-06	5.31e-05	2.98 (18561,38,3112,19)
GO:0033627	cell adhesion mediated by integrin	2.42e-06	5.4e-05	3.63 (18561,23,3112,14)
GO:0097242	amyloid-beta clearance	2.42e-06	5.39e-05	3.63 (18561,23,3112,14)
GO:0043933	protein-containing complex subunit organization	2.45e-06	5.46e-05	1.24 (18561,1720,3112,358)
GO:0009311	oligosaccharide metabolic process	2.49e-06	5.54e-05	2.73 (18561,48,3112,22)
GO:0048675	axon extension	2.6e-06	5.76e-05	3.07 (18561,35,3112,18)
GO:0070727	cellular macromolecule localization	2.62e-06	5.81e-05	1.32 (18561,1040,3112,230)
GO:0032412	regulation of ion transmembrane transporter activity	2.65e-06	5.86e-05	1.69 (18561,250,3112,71)
GO:0010817	regulation of hormone levels	2.68e-06	5.93e-05	1.46 (18561,526,3112,129)
GO:0001649	osteoblast differentiation	2.69e-06	5.94e-05	2.12 (18561,104,3112,37)
GO:0072593	reactive oxygen species metabolic process	2.69e-06	5.94e-05	2.08 (18561,112,3112,39)
GO:0009266	response to temperature stimulus	2.83e-06	6.23e-05	1.84 (18561,175,3112,54)
GO:0042866	pyruvate biosynthetic process	2.94e-06	6.45e-05	2.78 (18561,45,3112,21)
GO:1905952	regulation of lipid localization	2.97e-06	6.51e-05	1.96 (18561,137,3112,45)
GO:0099150	regulation of postsynaptic specialization assembly	3.03e-06	6.63e-05	4.59 (18561,13,3112,10)
GO:0034370	triglyceride-rich lipoprotein particle remodeling	3.03e-06	6.62e-05	4.59 (18561,13,3112,10)
GO:0030205	dermatan sulfate metabolic process	3.03e-06	6.61e-05	4.59 (18561,13,3112,10)
GO:0150052	regulation of postsynapse assembly	3.03e-06	6.6e-05	4.59 (18561,13,3112,10)
GO:0019430	removal of superoxide radicals	3.03e-06	6.59e-05	4.59 (18561,13,3112,10)
GO:0048681	negative regulation of axon regeneration	3.03e-06	6.59e-05	4.59 (18561,13,3112,10)
GO:1901652	response to peptide	3.04e-06	6.6e-05	1.56 (18561,372,3112,97)
GO:0006090	pyruvate metabolic process	3.22e-06	6.98e-05	2.39 (18561,70,3112,28)
GO:2000379	positive regulation of reactive oxygen species metabolic process	3.37e-06	7.29e-05	2.18 (18561,93,3112,34)
GO:1902743	regulation of lamellipodium organization	3.41e-06	7.38e-05	2.84 (18561,42,3112,20)
GO:0098916	anterograde trans-synaptic signaling	3.45e-06	7.45e-05	1.61 (18561,307,3112,83)
GO:0007268	chemical synaptic transmission	3.45e-06	7.44e-05	1.61 (18561,307,3112,83)
GO:0017015	regulation of transforming growth factor beta receptor signaling pathway	3.48e-06	7.51e-05	2.08 (18561,109,3112,38)
GO:0030534	adult behavior	3.54e-06	7.62e-05	1.93 (18561,142,3112,46)
GO:0002768	immune response-regulating cell surface receptor signaling pathway	3.67e-06	7.89e-05	1.56 (18561,364,3112,95)
GO:0061684	chaperone-mediated autophagy	3.7e-06	7.95e-05	5.96 (18561,7,3112,7)
GO:0048842	positive regulation of axon extension involved in axon guidance	3.7e-06	7.94e-05	5.96 (18561,7,3112,7)
GO:0019318	hexose metabolic process	3.78e-06	8.08e-05	1.89 (18561,155,3112,49)
GO:0070252	actin-mediated cell contraction	3.81e-06	8.14e-05	2.68 (18561,49,3112,22)
GO:0031667	response to nutrient levels	3.84e-06	8.19e-05	1.49 (18561,451,3112,113)
GO:0046688	response to copper ion	3.9e-06	8.32e-05	2.91 (18561,39,3112,19)
GO:0098760	response to interleukin-7	4.12e-06	8.76e-05	4.88 (18561,11,3112,9)
GO:0098761	cellular response to interleukin-7	4.12e-06	8.75e-05	4.88 (18561,11,3112,9)
GO:1903054	negative regulation of extracellular matrix organization	4.12e-06	8.74e-05	4.88 (18561,11,3112,9)
GO:0031639	plasminogen activation	4.12e-06	8.72e-05	4.88 (18561,11,3112,9)
GO:0043065	positive regulation of apoptotic process	4.15e-06	8.77e-05	1.41 (18561,635,3112,150)
GO:0035821	modification of morphology or physiology of other organism	4.18e-06	8.84e-05	1.91 (18561,147,3112,47)
GO:0002042	cell migration involved in sprouting angiogenesis	4.3e-06	9.08e-05	3.69 (18561,21,3112,13)
GO:0043277	apoptotic cell clearance	4.3e-06	9.06e-05	3.69 (18561,21,3112,13)
GO:0097305	response to alcohol	4.32e-06	9.1e-05	1.73 (18561,217,3112,63)
GO:0043588	skin development	4.38e-06	9.2e-05	2.98 (18561,36,3112,18)
GO:0030835	negative regulation of actin filament depolymerization	4.38e-06	9.19e-05	2.98 (18561,36,3112,18)
GO:0046034	ATP metabolic process	4.41e-06	9.24e-05	2.04 (18561,114,3112,39)
GO:0099601	regulation of neurotransmitter receptor activity	4.47e-06	9.36e-05	2.35 (18561,71,3112,28)
GO:0019886	antigen processing and presentation of exogenous peptide antigen via MHC class II	4.49e-06	9.39e-05	2.13 (18561,98,3112,35)
GO:0046686	response to cadmium ion	4.49e-06	9.38e-05	2.49 (18561,60,3112,25)
GO:1904645	response to amyloid-beta	4.55e-06	9.49e-05	2.72 (18561,46,3112,21)
GO:0042246	tissue regeneration	4.55e-06	9.48e-05	2.72 (18561,46,3112,21)
GO:0010634	positive regulation of epithelial cell migration	4.59e-06	9.54e-05	1.93 (18561,139,3112,45)
GO:0010469	regulation of signaling receptor activity	4.7e-06	9.76e-05	1.84 (18561,169,3112,52)
GO:0034371	chylomicron remodeling	4.75e-06	9.85e-05	5.30 (18561,9,3112,8)
GO:0010591	regulation of lamellipodium assembly	5.07e-06	0.000105	3.18 (18561,30,3112,16)
GO:0007044	cell-substrate junction assembly	5.38e-06	0.000111	2.77 (18561,43,3112,20)
GO:0098974	postsynaptic actin cytoskeleton organization	5.53e-06	0.000114	4.10 (18561,16,3112,11)
GO:1905874	regulation of postsynaptic density organization	5.53e-06	0.000114	4.10 (18561,16,3112,11)
GO:0045669	positive regulation of osteoblast differentiation	5.58e-06	0.000115	2.51 (18561,57,3112,24)
GO:0030595	leukocyte chemotaxis	5.67e-06	0.000117	1.92 (18561,140,3112,45)
GO:1903844	regulation of cellular response to transforming growth factor beta stimulus	5.71e-06	0.000117	2.04 (18561,111,3112,38)
GO:0032368	regulation of lipid transport	5.79e-06	0.000119	2.06 (18561,107,3112,37)
GO:0060191	regulation of lipase activity	5.8e-06	0.000119	2.13 (18561,95,3112,34)
GO:0002504	antigen processing and presentation of peptide or polysaccharide antigen via MHC class II	5.84e-06	0.000119	2.11 (18561,99,3112,35)
GO:0002495	antigen processing and presentation of peptide antigen via MHC class II	5.84e-06	0.000119	2.11 (18561,99,3112,35)
GO:1904951	positive regulation of establishment of protein localization	5.95e-06	0.000121	1.48 (18561,455,3112,113)
GO:0009617	response to bacterium	6.26e-06	0.000128	1.57 (18561,335,3112,88)
GO:0099173	postsynapse organization	6.27e-06	0.000128	2.83 (18561,40,3112,19)
GO:0006953	acute-phase response	6.27e-06	0.000127	2.83 (18561,40,3112,19)
GO:0042742	defense response to bacterium	6.34e-06	0.000129	1.68 (18561,242,3112,68)
GO:0022408	negative regulation of cell-cell adhesion	6.4e-06	0.00013	1.81 (18561,175,3112,53)
GO:0032233	positive regulation of actin filament bundle assembly	6.4e-06	0.00013	2.44 (18561,61,3112,25)
GO:0009179	purine ribonucleoside diphosphate metabolic process	6.4e-06	0.00013	2.44 (18561,61,3112,25)
GO:0009135	purine nucleoside diphosphate metabolic process	6.4e-06	0.000129	2.44 (18561,61,3112,25)
GO:0045766	positive regulation of angiogenesis	6.45e-06	0.00013	1.84 (18561,162,3112,50)
GO:0043068	positive regulation of programmed cell death	6.53e-06	0.000132	1.40 (18561,640,3112,150)
GO:0051186	cofactor metabolic process	7.06e-06	0.000142	1.46 (18561,491,3112,120)
GO:0016052	carbohydrate catabolic process	7.09e-06	0.000142	2.01 (18561,116,3112,39)
GO:1904646	cellular response to amyloid-beta	7.19e-06	0.000144	2.90 (18561,37,3112,18)
GO:0048259	regulation of receptor-mediated endocytosis	7.54e-06	0.000151	2.09 (18561,100,3112,35)
GO:0010984	regulation of lipoprotein particle clearance	7.59e-06	0.000152	3.77 (18561,19,3112,12)
GO:0042737	drug catabolic process	7.68e-06	0.000154	1.93 (18561,133,3112,43)
GO:0043488	regulation of mRNA stability	7.69e-06	0.000154	1.80 (18561,176,3112,53)
GO:0009167	purine ribonucleoside monophosphate metabolic process	7.7e-06	0.000154	1.87 (18561,150,3112,47)
GO:0002218	activation of innate immune response	7.86e-06	0.000157	1.66 (18561,248,3112,69)
GO:0061564	axon development	8.08e-06	0.000161	2.98 (18561,34,3112,17)
GO:0120032	regulation of plasma membrane bounded cell projection assembly	8.24e-06	0.000164	1.80 (18561,172,3112,52)
GO:0006094	gluconeogenesis	8.31e-06	0.000165	2.71 (18561,44,3112,20)
GO:0035418	protein localization to synapse	8.31e-06	0.000165	2.71 (18561,44,3112,20)
GO:1905114	cell surface receptor signaling pathway involved in cell-cell signaling	8.31e-06	0.000165	1.55 (18561,342,3112,89)
GO:0071704	organic substance metabolic process	8.36e-06	0.000165	1.09 (18561,7560,3112,1376)
GO:0043069	negative regulation of programmed cell death	8.41e-06	0.000166	1.33 (18561,884,3112,197)
GO:0043487	regulation of RNA stability	8.57e-06	0.000169	1.78 (18561,181,3112,54)
GO:0051098	regulation of binding	8.81e-06	0.000174	1.52 (18561,376,3112,96)
GO:0016079	synaptic vesicle exocytosis	8.85e-06	0.000174	3.08 (18561,31,3112,16)
GO:0051004	regulation of lipoprotein lipase activity	8.89e-06	0.000175	3.52 (18561,22,3112,13)
GO:1903522	regulation of blood circulation	8.98e-06	0.000176	1.62 (18561,272,3112,74)
GO:0030836	positive regulation of actin filament depolymerization	8.99e-06	0.000176	4.26 (18561,14,3112,10)
GO:0061844	antimicrobial humoral immune response mediated by antimicrobial peptide	9.03e-06	0.000177	2.40 (18561,62,3112,25)
GO:0097479	synaptic vesicle localization	9.03e-06	0.000177	2.40 (18561,62,3112,25)
GO:0009126	purine nucleoside monophosphate metabolic process	9.39e-06	0.000183	1.86 (18561,151,3112,47)
GO:0071711	basement membrane organization	9.43e-06	0.000184	3.34 (18561,25,3112,14)
GO:0000165	MAPK cascade	9.43e-06	0.000184	1.56 (18561,324,3112,85)
GO:0009612	response to mechanical stimulus	9.67e-06	0.000188	1.74 (18561,195,3112,57)
GO:0071241	cellular response to inorganic substance	9.76e-06	0.00019	1.71 (18561,213,3112,61)

## Sheet: Table S3
Supplementary Table S3 - GO enrichment molecular function
Enrichment (N, B, n, b) is defined as follows:
N - is the total number of genes
B - is the total number of genes associated with a specific GO term
n - is the number of genes in the top of the user's input list or in the target set when appropriate
b - is the number of genes in the intersection
Enrichment = (b/n) / (B/N)
GO term	Description	P-value	FDR q-value	Enrichment (N, B, n, b)
GO:0005509	calcium ion binding	9.13e-94	4.25e-90	2.97 (18561,695,3112,346)
GO:0050839	cell adhesion molecule binding	1.44e-89	3.36e-86	3.34 (18561,491,3112,275)
GO:0005102	signaling receptor binding	2.18e-67	3.38e-64	2.03 (18561,1531,3112,522)
GO:0005201	extracellular matrix structural constituent	4.83e-60	5.62e-57	4.44 (18561,164,3112,122)
GO:0005198	structural molecule activity	7.56e-58	7.03e-55	2.51 (18561,689,3112,290)
GO:0005539	glycosaminoglycan binding	1.29e-52	1e-49	3.66 (18561,230,3112,141)
GO:0044877	protein-containing complex binding	2.51e-50	1.67e-47	2.07 (18561,1103,3112,382)
GO:0045296	cadherin binding	6.65e-45	3.86e-42	3.02 (18561,320,3112,162)
GO:0008201	heparin binding	5.67e-36	2.93e-33	3.52 (18561,171,3112,101)
GO:0005515	protein binding	1.45e-35	6.76e-33	1.15 (18561,11667,3112,2256)
GO:0008092	cytoskeletal protein binding	6.88e-35	2.91e-32	1.93 (18561,972,3112,315)
GO:0019838	growth factor binding	1.39e-34	5.38e-32	3.79 (18561,137,3112,87)
GO:0061134	peptidase regulator activity	4.05e-34	1.45e-31	3.12 (18561,222,3112,116)
GO:0061135	endopeptidase regulator activity	1.45e-33	4.82e-31	3.32 (18561,185,3112,103)
GO:0005178	integrin binding	1.76e-32	5.47e-30	3.71 (18561,135,3112,84)
GO:0004866	endopeptidase inhibitor activity	6.26e-31	1.82e-28	3.27 (18561,177,3112,97)
GO:0005488	binding	6.97e-31	1.91e-28	1.09 (18561,14693,3112,2692)
GO:0030414	peptidase inhibitor activity	1.15e-30	2.98e-28	3.21 (18561,184,3112,99)
GO:1901681	sulfur compound binding	3.72e-29	9.1e-27	2.80 (18561,251,3112,118)
GO:0042802	identical protein binding	2.19e-26	5.1e-24	1.57 (18561,1746,3112,459)
GO:0005200	structural constituent of cytoskeleton	1.04e-25	2.29e-23	3.78 (18561,101,3112,64)
GO:0004857	enzyme inhibitor activity	7.06e-25	1.49e-22	2.31 (18561,377,3112,146)
GO:0004867	serine-type endopeptidase inhibitor activity	8.44e-25	1.71e-22	3.85 (18561,93,3112,60)
GO:0051015	actin filament binding	1.35e-24	2.61e-22	2.92 (18561,188,3112,92)
GO:0003779	actin binding	1.73e-24	3.21e-22	2.21 (18561,426,3112,158)
GO:0098772	molecular function regulator	6.28e-24	1.12e-21	1.53 (18561,1775,3112,456)
GO:0019199	transmembrane receptor protein kinase activity	2.83e-23	4.87e-21	4.00 (18561,79,3112,53)
GO:0030545	receptor regulator activity	2.09e-22	3.48e-20	2.04 (18561,508,3112,174)
GO:0008233	peptidase activity	7.9e-22	1.27e-19	1.92 (18561,618,3112,199)
GO:0048018	receptor ligand activity	1.86e-21	2.88e-19	2.07 (18561,464,3112,161)
GO:0050840	extracellular matrix binding	3.31e-21	4.96e-19	4.39 (18561,57,3112,42)
GO:0097367	carbohydrate derivative binding	3.48e-21	5.05e-19	1.44 (18561,2204,3112,531)
GO:0004714	transmembrane receptor protein tyrosine kinase activity	4.47e-21	6.3e-19	4.23 (18561,62,3112,44)
GO:0030246	carbohydrate binding	5.25e-21	7.18e-19	2.45 (18561,263,3112,108)
GO:0070011	peptidase activity, acting on L-amino acid peptides	5.3e-19	7.04e-17	1.87 (18561,594,3112,186)
GO:0043168	anion binding	1.69e-17	2.18e-15	1.34 (18561,2755,3112,620)
GO:0043167	ion binding	2.09e-17	2.62e-15	1.20 (18561,6148,3112,1235)
GO:0016787	hydrolase activity	2.38e-17	2.92e-15	1.36 (18561,2502,3112,571)
GO:0005518	collagen binding	2.5e-17	2.98e-15	3.72 (18561,69,3112,43)
GO:0030020	extracellular matrix structural constituent conferring tensile strength	1.55e-16	1.8e-14	4.51 (18561,41,3112,31)
GO:0008238	exopeptidase activity	2.6e-16	2.95e-14	2.98 (18561,114,3112,57)
GO:0045499	chemorepellent activity	2.87e-16	3.18e-14	5.49 (18561,25,3112,23)
GO:0004175	endopeptidase activity	3.42e-16	3.7e-14	1.96 (18561,421,3112,138)
GO:0043394	proteoglycan binding	1.3e-15	1.37e-13	4.64 (18561,36,3112,28)
GO:0098632	cell-cell adhesion mediator activity	2.73e-15	2.82e-13	3.98 (18561,51,3112,34)
GO:0002020	protease binding	4.9e-15	4.96e-13	2.75 (18561,130,3112,60)
GO:0098631	cell adhesion mediator activity	6.86e-15	6.79e-13	3.68 (18561,60,3112,37)
GO:0038024	cargo receptor activity	7.35e-15	7.12e-13	3.19 (18561,86,3112,46)
GO:0005520	insulin-like growth factor binding	1.12e-14	1.07e-12	4.94 (18561,29,3112,24)
GO:0042803	protein homodimerization activity	1.25e-14	1.17e-12	1.61 (18561,849,3112,229)
GO:0030234	enzyme regulator activity	1.26e-14	1.15e-12	1.55 (18561,1025,3112,266)
GO:0008236	serine-type peptidase activity	1.47e-14	1.32e-12	2.43 (18561,182,3112,74)
GO:0017171	serine hydrolase activity	1.65e-14	1.45e-12	2.40 (18561,186,3112,75)
GO:0008237	metallopeptidase activity	1.71e-12	1.47e-10	2.31 (18561,178,3112,69)
GO:0008083	growth factor activity	5.1e-12	4.31e-10	2.36 (18561,159,3112,63)
GO:0004252	serine-type endopeptidase activity	7.05e-12	5.85e-10	2.35 (18561,160,3112,63)
GO:0030215	semaphorin receptor binding	7.8e-12	6.36e-10	4.93 (18561,23,3112,19)
GO:0019899	enzyme binding	8.52e-12	6.83e-10	1.31 (18561,2176,3112,479)
GO:0003674	molecular_function	6.51e-11	5.13e-09	1.03 (18561,16975,3112,2934)
GO:0071813	lipoprotein particle binding	2.29e-10	1.77e-08	4.26 (18561,28,3112,20)
GO:0071814	protein-lipid complex binding	2.29e-10	1.74e-08	4.26 (18561,28,3112,20)
GO:0001540	amyloid-beta binding	3.49e-10	2.62e-08	2.86 (18561,75,3112,36)
GO:0005516	calmodulin binding	3.56e-10	2.63e-08	2.08 (18561,201,3112,70)
GO:0097493	structural molecule activity conferring elasticity	4.85e-10	3.52e-08	5.96 (18561,12,3112,12)
GO:0048306	calcium-dependent protein binding	5.69e-10	4.07e-08	3.08 (18561,60,3112,31)
GO:0043177	organic acid binding	7.44e-10	5.24e-08	2.05 (18561,204,3112,70)
GO:0001968	fibronectin binding	9.83e-10	6.82e-08	4.20 (18561,27,3112,19)
GO:0046983	protein dimerization activity	1e-09	6.85e-08	1.38 (18561,1267,3112,293)
GO:0005507	copper ion binding	1.04e-09	7.01e-08	3.08 (18561,58,3112,30)
GO:0033218	amide binding	1.11e-09	7.39e-08	1.78 (18561,342,3112,102)
GO:0008191	metalloendopeptidase inhibitor activity	1.16e-09	7.58e-08	5.22 (18561,16,3112,14)
GO:0042277	peptide binding	1.63e-09	1.05e-07	1.85 (18561,283,3112,88)
GO:0008235	metalloexopeptidase activity	1.63e-09	1.04e-07	2.98 (18561,62,3112,31)
GO:0008194	UDP-glycosyltransferase activity	1.86e-09	1.17e-07	2.22 (18561,148,3112,55)
GO:0051082	unfolded protein binding	2.03e-09	1.26e-07	2.38 (18561,118,3112,47)
GO:0048407	platelet-derived growth factor binding	2.9e-09	1.77e-07	5.96 (18561,11,3112,11)
GO:0005003	ephrin receptor activity	4.44e-09	2.68e-07	4.71 (18561,19,3112,15)
GO:0031994	insulin-like growth factor I binding	5.33e-09	3.18e-07	5.51 (18561,13,3112,12)
GO:0043236	laminin binding	6.29e-09	3.7e-07	3.91 (18561,29,3112,19)
GO:0004177	aminopeptidase activity	6.65e-09	3.87e-07	3.16 (18561,49,3112,26)
GO:0019955	cytokine binding	1.4e-08	8.03e-07	2.24 (18561,128,3112,48)
GO:0030023	extracellular matrix constituent conferring elasticity	1.73e-08	9.84e-07	5.96 (18561,10,3112,10)
GO:0004653	polypeptide N-acetylgalactosaminyltransferase activity	2.1e-08	1.18e-06	4.64 (18561,18,3112,14)
GO:0016209	antioxidant activity	2.31e-08	1.28e-06	2.53 (18561,85,3112,36)
GO:0050431	transforming growth factor beta binding	2.8e-08	1.53e-06	4.15 (18561,23,3112,16)
GO:0017154	semaphorin receptor activity	2.95e-08	1.59e-06	5.47 (18561,12,3112,11)
GO:0019900	kinase binding	3.21e-08	1.72e-06	1.46 (18561,725,3112,178)
GO:0008307	structural constituent of muscle	4.06e-08	2.15e-06	3.19 (18561,43,3112,23)
GO:0070325	lipoprotein particle receptor binding	4.22e-08	2.21e-06	3.90 (18561,26,3112,17)
GO:0031406	carboxylic acid binding	4.48e-08	2.31e-06	1.95 (18561,193,3112,63)
GO:0019904	protein domain specific binding	7.7e-08	3.94e-06	1.46 (18561,689,3112,169)
GO:0004713	protein tyrosine kinase activity	9.68e-08	4.89e-06	2.12 (18561,135,3112,48)
GO:0034185	apolipoprotein binding	9.83e-08	4.92e-06	4.56 (18561,17,3112,13)
GO:0001618	virus receptor activity	1.36e-07	6.75e-06	2.57 (18561,72,3112,31)
GO:0104005	hijacked molecular function	1.36e-07	6.68e-06	2.57 (18561,72,3112,31)
GO:0086080	protein binding involved in heterotypic cell-cell adhesion	1.62e-07	7.86e-06	5.05 (18561,13,3112,11)
GO:0051087	chaperone binding	1.7e-07	8.15e-06	2.28 (18561,102,3112,39)
GO:0001848	complement binding	1.9e-07	9.03e-06	4.18 (18561,20,3112,14)
GO:0005540	hyaluronic acid binding	1.9e-07	8.93e-06	4.18 (18561,20,3112,14)
GO:0004180	carboxypeptidase activity	2.07e-07	9.65e-06	2.98 (18561,46,3112,23)
GO:0004222	metalloendopeptidase activity	2.93e-07	1.35e-05	2.27 (18561,100,3112,38)
GO:0055102	lipase inhibitor activity	2.99e-07	1.36e-05	4.31 (18561,18,3112,13)
GO:0019901	protein kinase binding	3.03e-07	1.37e-05	1.46 (18561,643,3112,157)
GO:0008376	acetylgalactosaminyltransferase activity	3.42e-07	1.53e-05	2.92 (18561,47,3112,23)
GO:0004298	threonine-type endopeptidase activity	4.82e-07	2.14e-05	3.98 (18561,21,3112,14)
GO:0070003	threonine-type peptidase activity	4.82e-07	2.12e-05	3.98 (18561,21,3112,14)
GO:0016667	oxidoreductase activity, acting on a sulfur group of donors	5.3e-07	2.31e-05	2.67 (18561,58,3112,26)
GO:0031995	insulin-like growth factor II binding	6.2e-07	2.67e-05	5.96 (18561,8,3112,8)
GO:0036094	small molecule binding	6.21e-07	2.65e-05	1.21 (18561,2480,3112,502)
GO:0005005	transmembrane-ephrin receptor activity	6.41e-07	2.71e-05	4.69 (18561,14,3112,11)
GO:0098918	structural constituent of synapse	8.01e-07	3.36e-05	4.08 (18561,19,3112,13)
GO:0030021	extracellular matrix structural constituent conferring compression resistance	1.12e-06	4.65e-05	3.80 (18561,22,3112,14)
GO:0017022	myosin binding	1.3e-06	5.34e-05	2.44 (18561,71,3112,29)
GO:0019198	transmembrane receptor protein phosphatase activity	1.3e-06	5.3e-05	4.21 (18561,17,3112,12)
GO:0005001	transmembrane receptor protein tyrosine phosphatase activity	1.3e-06	5.26e-05	4.21 (18561,17,3112,12)
GO:0051787	misfolded protein binding	1.35e-06	5.43e-05	3.58 (18561,25,3112,15)
GO:0030276	clathrin binding	1.44e-06	5.73e-05	2.62 (18561,57,3112,25)
GO:0008289	lipid binding	1.55e-06	6.12e-05	1.40 (18561,725,3112,170)
GO:0003823	antigen binding	1.59e-06	6.21e-05	2.34 (18561,79,3112,31)
GO:0004553	hydrolase activity, hydrolyzing O-glycosyl compounds	1.91e-06	7.39e-05	2.23 (18561,91,3112,34)
GO:0001846	opsonin binding	2.04e-06	7.83e-05	4.37 (18561,15,3112,11)
GO:0005179	hormone activity	2.67e-06	0.000102	2.06 (18561,116,3112,40)
GO:0099186	structural constituent of postsynapse	3.03e-06	0.000114	4.59 (18561,13,3112,10)
GO:0005044	scavenger receptor activity	3.16e-06	0.000119	2.64 (18561,52,3112,23)
GO:0043169	cation binding	3.28e-06	0.000122	1.14 (18561,4224,3112,806)
GO:0046872	metal ion binding	3.43e-06	0.000126	1.14 (18561,4134,3112,790)
GO:0050786	RAGE receptor binding	4.12e-06	0.000151	4.88 (18561,11,3112,9)
GO:0035374	chondroitin sulfate binding	4.12e-06	0.00015	4.88 (18561,11,3112,9)
GO:0050750	low-density lipoprotein particle receptor binding	4.3e-06	0.000155	3.69 (18561,21,3112,13)
GO:0008046	axon guidance receptor activity	4.75e-06	0.00017	5.30 (18561,9,3112,8)
GO:0003774	motor activity	4.78e-06	0.00017	1.94 (18561,135,3112,44)
GO:0044183	protein binding involved in protein folding	4.91e-06	0.000173	3.48 (18561,24,3112,14)
GO:0044389	ubiquitin-like protein ligase binding	4.97e-06	0.000174	1.60 (18561,305,3112,82)
GO:0097110	scaffold protein binding	5.58e-06	0.000194	2.51 (18561,57,3112,24)
GO:0001664	G protein-coupled receptor binding	5.86e-06	0.000202	1.64 (18561,269,3112,74)
GO:0042056	chemoattractant activity	8.08e-06	0.000276	2.98 (18561,34,3112,17)
GO:0000146	microfilament motor activity	8.89e-06	0.000302	3.52 (18561,22,3112,13)
GO:0030507	spectrin binding	9.36e-06	0.000315	3.20 (18561,28,3112,15)

## Sheet: Table S4
Supplementary Table S4 - GO enrichment cellular component
Enrichment (N, B, n, b) is defined as follows:
N - is the total number of genes
B - is the total number of genes associated with a specific GO term
n - is the number of genes in the top of the user's input list or in the target set when appropriate
b - is the number of genes in the intersection
Enrichment = (b/n) / (B/N)
GO term	Description	P-value	FDR q-value	Enrichment (N, B, n, b)
GO:0044421	extracellular region part	0	0	2.75 (18561,3329,3112,1534)
GO:1903561	extracellular vesicle	1.04E-322	1.03E-319	3.01 (18561,2087,3112,1052)
GO:0043230	extracellular organelle	1.9E-322	1.24E-319	3.01 (18561,2088,3112,1052)
GO:0070062	extracellular exosome	1.6E-318	7.95E-316	3.01 (18561,2066,3112,1041)
GO:0031982	vesicle	7.41e-283	2.93e-280	2.43 (18561,3147,3112,1280)
GO:0005615	extracellular space	1.52e-202	5.02e-200	2.97 (18561,1433,3112,713)
GO:0005576	extracellular region	4.27e-200	1.21e-197	2.70 (18561,1801,3112,815)
GO:0031012	extracellular matrix	1.89e-156	4.68e-154	4.08 (18561,521,3112,356)
GO:0062023	collagen-containing extracellular matrix	4.83e-142	1.06e-139	4.37 (18561,401,3112,294)
GO:0043233	organelle lumen	1.05e-91	2.08e-89	2.40 (18561,1219,3112,491)
GO:0070013	intracellular organelle lumen	1.05e-91	1.89e-89	2.40 (18561,1219,3112,491)
GO:0031974	membrane-enclosed lumen	1.05e-91	1.73e-89	2.40 (18561,1219,3112,491)
GO:0031983	vesicle lumen	3e-84	4.57e-82	3.80 (18561,336,3112,214)
GO:0060205	cytoplasmic vesicle lumen	1.2e-83	1.7e-81	3.79 (18561,335,3112,213)
GO:0044433	cytoplasmic vesicle part	6.86e-80	9.06e-78	2.15 (18561,1494,3112,539)
GO:0034774	secretory granule lumen	6.16e-77	7.63e-75	3.74 (18561,319,3112,200)
GO:0009986	cell surface	2.43e-70	2.84e-68	2.80 (18561,613,3112,288)
GO:0030054	cell junction	4.9e-69	5.4e-67	2.16 (18561,1294,3112,468)
GO:0005788	endoplasmic reticulum lumen	1.82e-67	1.9e-65	3.61 (18561,306,3112,185)
GO:0044459	plasma membrane part	1.33e-60	1.32e-58	1.67 (18561,2844,3112,795)
GO:0070161	anchoring junction	2.6e-60	2.45e-58	2.74 (18561,559,3112,257)
GO:0045202	synapse	3.1e-59	2.79e-57	2.35 (18561,858,3112,338)
GO:0097458	neuron part	1.4e-57	1.21e-55	1.88 (18561,1736,3112,547)
GO:0005912	adherens junction	7.5e-57	6.19e-55	2.71 (18561,543,3112,247)
GO:0005775	vacuolar lumen	1.55e-55	1.23e-53	4.22 (18561,171,3112,121)
GO:0044444	cytoplasmic part	6.51e-55	4.96e-53	1.24 (18561,9636,3112,2009)
GO:0072562	blood microparticle	2.16e-48	1.59e-46	4.53 (18561,125,3112,95)
GO:0044456	synapse part	8.37e-46	5.92e-44	2.10 (18561,959,3112,337)
GO:0005925	focal adhesion	1.5e-45	1.03e-43	2.78 (18561,405,3112,189)
GO:0005924	cell-substrate adherens junction	5.79e-45	3.82e-43	2.76 (18561,408,3112,189)
GO:0030055	cell-substrate junction	7.64e-45	4.88e-43	2.75 (18561,412,3112,190)
GO:0016020	membrane	1.13e-43	7.02e-42	1.27 (18561,7781,3112,1654)
GO:0043202	lysosomal lumen	8.26e-42	4.96e-40	4.77 (18561,95,3112,76)
GO:0005886	plasma membrane	1.67e-39	9.73e-38	1.39 (18561,4446,3112,1039)
GO:0098978	glutamatergic synapse	1.7e-34	9.65e-33	2.64 (18561,355,3112,157)
GO:0097708	intracellular vesicle	1.61e-33	8.84e-32	1.75 (18561,1358,3112,399)
GO:0031410	cytoplasmic vesicle	3.93e-33	2.11e-31	1.75 (18561,1354,3112,397)
GO:0043005	neuron projection	7.35e-33	3.83e-31	1.90 (18561,968,3112,309)
GO:0044437	vacuolar part	8.82e-33	4.48e-31	2.22 (18561,566,3112,211)
GO:0042995	cell projection	1.94e-31	9.59e-30	1.66 (18561,1613,3112,448)
GO:0030659	cytoplasmic vesicle membrane	1.19e-29	5.77e-28	2.01 (18561,714,3112,241)
GO:0120025	plasma membrane bounded cell projection	1.28e-29	6.04e-28	1.65 (18561,1537,3112,426)
GO:0044431	Golgi apparatus part	2.07e-29	9.52e-28	1.86 (18561,946,3112,295)
GO:0005911	cell-cell junction	2.98e-29	1.34e-27	2.31 (18561,447,3112,173)
GO:0012506	vesicle membrane	3.33e-29	1.47e-27	1.99 (18561,735,3112,245)
GO:0043227	membrane-bounded organelle	3.55e-29	1.53e-27	1.18 (18561,9615,3112,1895)
GO:0005575	cellular_component	9.5e-29	4e-27	1.03 (18561,17862,3112,3087)
GO:0005604	basement membrane	2.03e-27	8.37e-26	4.19 (18561,84,3112,59)
GO:0031226	intrinsic component of plasma membrane	3.91e-27	1.58e-25	1.62 (18561,1547,3112,420)
GO:0120038	plasma membrane bounded cell projection part	7.06e-27	2.8e-25	1.64 (18561,1466,3112,402)
GO:0044463	cell projection part	7.06e-27	2.74e-25	1.64 (18561,1466,3112,402)
GO:0098588	bounding membrane of organelle	1.78e-26	6.76e-25	1.53 (18561,1939,3112,499)
GO:1904813	ficolin-1-rich granule lumen	2.69e-26	1.01e-24	3.55 (18561,121,3112,72)
GO:0031225	anchored component of membrane	9.16e-26	3.36e-24	3.13 (18561,164,3112,86)
GO:0099081	supramolecular polymer	1.67e-25	6.01e-24	1.92 (18561,727,3112,234)
GO:0099080	supramolecular complex	1.67e-25	5.91e-24	1.92 (18561,727,3112,234)
GO:0099512	supramolecular fiber	1.67e-25	5.8e-24	1.92 (18561,727,3112,234)
GO:0030424	axon	1.87e-25	6.38e-24	2.50 (18561,303,3112,127)
GO:0031093	platelet alpha granule lumen	2e-25	6.71e-24	4.45 (18561,67,3112,50)
GO:0044425	membrane part	2.05e-25	6.76e-24	1.23 (18561,6645,3112,1370)
GO:0044420	extracellular matrix component	2.38e-25	7.72e-24	4.86 (18561,54,3112,44)
GO:0033267	axon part	3.39e-25	1.08e-23	2.30 (18561,386,3112,149)
GO:0044297	cell body	3.4e-25	1.07e-23	2.22 (18561,432,3112,161)
GO:0035578	azurophil granule lumen	5.93e-25	1.84e-23	3.91 (18561,90,3112,59)
GO:0043226	organelle	1.54e-24	4.69e-23	1.14 (18561,10739,3112,2054)
GO:0005581	collagen trimer	3.65e-23	1.1e-21	3.84 (18561,87,3112,56)
GO:0005913	cell-cell adherens junction	2.05e-22	6.07e-21	3.36 (18561,117,3112,66)
GO:0043025	neuronal cell body	2.66e-22	7.76e-21	2.25 (18561,366,3112,138)
GO:0005794	Golgi apparatus	7.14e-22	2.05e-20	1.72 (18561,961,3112,277)
GO:0043235	receptor complex	6.95e-21	1.97e-19	2.14 (18561,401,3112,144)
GO:0098552	side of membrane	8.46e-21	2.36e-19	2.17 (18561,382,3112,139)
GO:0000323	lytic vacuole	1.12e-20	3.08e-19	2.36 (18561,291,3112,115)
GO:0005764	lysosome	1.12e-20	3.04e-19	2.36 (18561,291,3112,115)
GO:0000139	Golgi membrane	2.94e-20	7.86e-19	1.83 (18561,692,3112,212)
GO:0005887	integral component of plasma membrane	4.15e-20	1.1e-18	1.54 (18561,1470,3112,379)
GO:0005773	vacuole	1.91e-19	4.99e-18	2.17 (18561,358,3112,130)
GO:0044449	contractile fiber part	3.37e-19	8.68e-18	2.53 (18561,217,3112,92)
GO:0099513	polymeric cytoskeletal fiber	5.56e-19	1.41e-17	1.81 (18561,677,3112,205)
GO:0099503	secretory vesicle	5.71e-19	1.43e-17	2.13 (18561,366,3112,131)
GO:0044432	endoplasmic reticulum part	7.81e-19	1.93e-17	1.54 (18561,1348,3112,349)
GO:0048471	perinuclear region of cytoplasm	8.3e-19	2.03e-17	1.79 (18561,688,3112,207)
GO:0099572	postsynaptic specialization	2.92e-18	7.04e-17	2.35 (18561,256,3112,101)
GO:0009897	external side of plasma membrane	3.53e-18	8.43e-17	2.22 (18561,306,3112,114)
GO:0005796	Golgi lumen	5.72e-18	1.35e-16	3.29 (18561,98,3112,54)
GO:0030141	secretory granule	7.42e-18	1.73e-16	2.37 (18561,244,3112,97)
GO:1904724	tertiary granule lumen	9.54e-18	2.2e-16	4.12 (18561,55,3112,38)
GO:0098590	plasma membrane region	1.05e-17	2.39e-16	1.59 (18561,1090,3112,291)
GO:0098805	whole membrane	1.46e-17	3.28e-16	1.53 (18561,1328,3112,340)
GO:0014069	postsynaptic density	1.68e-17	3.74e-16	2.32 (18561,254,3112,99)
GO:0005856	cytoskeleton	1.96e-17	4.31e-16	1.69 (18561,810,3112,230)
GO:0030667	secretory granule membrane	2.19e-17	4.76e-16	2.22 (18561,293,3112,109)
GO:0099240	intrinsic component of synaptic membrane	2.4e-17	5.16e-16	2.67 (18561,165,3112,74)
GO:0098797	plasma membrane protein complex	2.99e-17	6.36e-16	1.84 (18561,567,3112,175)
GO:0044448	cell cortex part	6.47e-16	1.36e-14	2.50 (18561,184,3112,77)
GO:0044430	cytoskeletal part	1.4e-15	2.92e-14	1.43 (18561,1682,3112,403)
GO:0005783	endoplasmic reticulum	1.2e-14	2.48e-13	1.54 (18561,1068,3112,275)
GO:0099699	integral component of synaptic membrane	1.3e-14	2.66e-13	2.57 (18561,153,3112,66)
GO:0045121	membrane raft	2.13e-14	4.3e-13	2.06 (18561,307,3112,106)
GO:0098857	membrane microdomain	2.72e-14	5.44e-13	2.05 (18561,308,3112,106)
GO:0030427	site of polarized growth	3.1e-14	6.14e-13	2.48 (18561,166,3112,69)
GO:0016342	catenin complex	5.59e-14	1.1e-12	4.90 (18561,28,3112,23)
GO:0098589	membrane region	6.8e-14	1.32e-12	2.01 (18561,320,3112,108)
GO:0098685	Schaffer collateral - CA1 synapse	7.62e-14	1.47e-12	3.12 (18561,84,3112,44)
GO:0030426	growth cone	1.72e-13	3.28e-12	2.46 (18561,160,3112,66)
GO:0030666	endocytic vesicle membrane	1.85e-13	3.49e-12	2.49 (18561,153,3112,64)
GO:0030425	dendrite	1.86e-13	3.48e-12	1.85 (18561,426,3112,132)
GO:0042470	melanosome	4.17e-13	7.72e-12	2.86 (18561,100,3112,48)
GO:0048770	pigment granule	4.17e-13	7.65e-12	2.86 (18561,100,3112,48)
GO:0015629	actin cytoskeleton	4.29e-13	7.79e-12	2.18 (18561,227,3112,83)
GO:0032994	protein-lipid complex	2.09e-12	3.77e-11	4.08 (18561,38,3112,26)
GO:0005884	actin filament	2.16e-12	3.85e-11	2.98 (18561,84,3112,42)
GO:0098936	intrinsic component of postsynaptic membrane	2.48e-12	4.39e-11	2.61 (18561,121,3112,53)
GO:0098794	postsynapse	2.78e-12	4.88e-11	2.13 (18561,230,3112,82)
GO:1990777	lipoprotein particle	3.33e-12	5.78e-11	4.14 (18561,36,3112,25)
GO:0034358	plasma lipoprotein particle	3.33e-12	5.73e-11	4.14 (18561,36,3112,25)
GO:0046658	anchored component of plasma membrane	4.39e-12	7.5e-11	3.47 (18561,55,3112,32)
GO:0099055	integral component of postsynaptic membrane	5.38e-12	9.11e-11	2.62 (18561,116,3112,51)
GO:0031090	organelle membrane	5.86e-12	9.84e-11	1.28 (18561,2672,3112,573)
GO:0031256	leading edge membrane	8.86e-12	1.47e-10	2.29 (18561,172,3112,66)
GO:0030662	coated vesicle membrane	1.78e-11	2.94e-10	2.44 (18561,137,3112,56)
GO:0005623	cell	2.07e-11	3.38e-10	1.46 (18561,1080,3112,264)
GO:0030135	coated vesicle	4.31e-11	7e-10	2.35 (18561,147,3112,58)
GO:0035580	specific granule lumen	5.58e-11	8.99e-10	3.17 (18561,62,3112,33)
GO:0030175	filopodium	6.49e-11	1.04e-09	2.91 (18561,78,3112,38)
GO:0001533	cornified envelope	7.73e-11	1.23e-09	3.58 (18561,45,3112,27)
GO:0030665	clathrin-coated vesicle membrane	7.73e-11	1.22e-09	2.70 (18561,95,3112,43)
GO:0098982	GABA-ergic synapse	8e-11	1.25e-09	2.98 (18561,72,3112,36)
GO:0044291	cell-cell contact zone	1.59e-10	2.46e-09	3.03 (18561,67,3112,34)
GO:0055038	recycling endosome membrane	1.68e-10	2.58e-09	2.83 (18561,80,3112,38)
GO:0097060	synaptic membrane	1.84e-10	2.81e-09	1.88 (18561,302,3112,95)
GO:0042641	actomyosin	1.91e-10	2.89e-09	2.87 (18561,77,3112,37)
GO:0032432	actin filament bundle	2.16e-10	3.25e-09	2.90 (18561,74,3112,36)
GO:0098858	actin-based cell projection	2.17e-10	3.24e-09	2.26 (18561,156,3112,59)
GO:0071682	endocytic vesicle lumen	2.19e-10	3.24e-09	5.02 (18561,19,3112,16)
GO:0031224	intrinsic component of membrane	4.98e-10	7.31e-09	1.16 (18561,5128,3112,1001)
GO:0099061	integral component of postsynaptic density membrane	6.15e-10	8.96e-09	3.27 (18561,51,3112,28)
GO:0030658	transport vesicle membrane	6.66e-10	9.64e-09	2.22 (18561,156,3112,58)
GO:0099060	integral component of postsynaptic specialization membrane	1.01e-09	1.46e-08	2.82 (18561,74,3112,35)
GO:0030018	Z disc	1.39e-09	1.98e-08	2.33 (18561,128,3112,50)
GO:0030027	lamellipodium	1.65e-09	2.33e-08	2.10 (18561,179,3112,63)
GO:0005768	endosome	2.11e-09	2.96e-08	1.56 (18561,609,3112,159)
GO:0030863	cortical cytoskeleton	2.11e-09	2.94e-08	2.72 (18561,79,3112,36)
GO:0016460	myosin II complex	2.28e-09	3.15e-08	4.41 (18561,23,3112,17)
GO:0030133	transport vesicle	3.42e-09	4.7e-08	1.91 (18561,244,3112,78)
GO:0099146	intrinsic component of postsynaptic density membrane	3.48e-09	4.75e-08	3.09 (18561,54,3112,28)
GO:0005829	cytosol	3.75e-09	5.08e-08	1.16 (18561,5035,3112,977)
GO:0098948	intrinsic component of postsynaptic specialization membrane	3.82e-09	5.15e-08	2.71 (18561,77,3112,35)
GO:0001725	stress fiber	3.87e-09	5.18e-08	2.85 (18561,67,3112,32)
GO:0097517	contractile actin filament bundle	3.87e-09	5.14e-08	2.85 (18561,67,3112,32)
GO:0034364	high-density lipoprotein particle	4.16e-09	5.49e-08	4.13 (18561,26,3112,18)
GO:0030139	endocytic vesicle	4.32e-09	5.67e-08	2.17 (18561,151,3112,55)
GO:0043197	dendritic spine	4.41e-09	5.75e-08	2.15 (18561,155,3112,56)
GO:0098793	presynapse	5.74e-09	7.44e-08	1.95 (18561,217,3112,71)
GO:0005791	rough endoplasmic reticulum	5.95e-09	7.66e-08	3.04 (18561,55,3112,28)
GO:0044309	neuron spine	7.52e-09	9.61e-08	2.13 (18561,157,3112,56)
GO:0099568	cytoplasmic region	8.39e-09	1.07e-07	1.86 (18561,257,3112,80)
GO:0044440	endosomal part	1.06e-08	1.34e-07	1.58 (18561,522,3112,138)
GO:0031253	cell projection membrane	1.27e-08	1.59e-07	1.72 (18561,343,3112,99)
GO:0034361	very-low-density lipoprotein particle	1.5e-08	1.87e-07	4.47 (18561,20,3112,15)
GO:0034385	triglyceride-rich plasma lipoprotein particle	1.5e-08	1.86e-07	4.47 (18561,20,3112,15)
GO:0010008	endosome membrane	1.62e-08	1.99e-07	1.61 (18561,464,3112,125)
GO:1905369	endopeptidase complex	2.35e-08	2.88e-07	2.84 (18561,61,3112,29)
GO:0032589	neuron projection membrane	2.69e-08	3.26e-07	2.88 (18561,58,3112,28)
GO:0005583	fibrillar collagen trimer	2.95e-08	3.56e-07	5.47 (18561,12,3112,11)
GO:0030136	clathrin-coated vesicle	3.81e-08	4.57e-07	2.36 (18561,101,3112,40)
GO:0000502	proteasome complex	6.77e-08	8.08e-07	2.78 (18561,60,3112,28)
GO:0005882	intermediate filament	8.11e-08	9.63e-07	1.91 (18561,200,3112,64)
GO:0098889	intrinsic component of presynaptic membrane	1.05e-07	1.24e-06	2.47 (18561,82,3112,34)
GO:0032982	myosin filament	1.17e-07	1.38e-06	4.07 (18561,22,3112,15)
GO:0043292	contractile fiber	1.31e-07	1.53e-06	3.12 (18561,42,3112,22)
GO:0002116	semaphorin receptor complex	1.62e-07	1.87e-06	5.42 (18561,11,3112,10)
GO:0043204	perikaryon	1.62e-07	1.87e-06	2.09 (18561,137,3112,48)
GO:0042627	chylomicron	1.62e-07	1.86e-06	5.05 (18561,13,3112,11)
GO:0005839	proteasome core complex	1.9e-07	2.17e-06	4.18 (18561,20,3112,14)
GO:0098984	neuron to neuron synapse	2.07e-07	2.35e-06	2.98 (18561,46,3112,23)
GO:0005859	muscle myosin complex	2.99e-07	3.37e-06	4.31 (18561,18,3112,13)
GO:0030479	actin cortical patch	4.52e-07	5.06e-06	4.47 (18561,16,3112,12)
GO:0061645	endocytic patch	4.52e-07	5.03e-06	4.47 (18561,16,3112,12)
GO:0060076	excitatory synapse	4.79e-07	5.3e-06	2.81 (18561,51,3112,24)
GO:0005577	fibrinogen complex	6.2e-07	6.82e-06	5.96 (18561,8,3112,8)
GO:0030864	cortical actin cytoskeleton	6.33e-07	6.93e-06	2.71 (18561,55,3112,25)
GO:0031089	platelet dense granule lumen	6.41e-07	6.98e-06	4.69 (18561,14,3112,11)
GO:0031233	intrinsic component of external side of plasma membrane	6.42e-07	6.95e-06	3.73 (18561,24,3112,15)
GO:0005874	microtubule	6.45e-07	6.94e-06	1.58 (18561,393,3112,104)
GO:0045111	intermediate filament cytoskeleton	7.49e-07	8.02e-06	2.75 (18561,52,3112,24)
GO:0008021	synaptic vesicle	7.5e-07	7.99e-06	2.09 (18561,123,3112,43)
GO:0031362	anchored component of external side of plasma membrane	8.01e-07	8.49e-06	4.08 (18561,19,3112,13)
GO:0005614	interstitial matrix	8.23e-07	8.68e-06	4.97 (18561,12,3112,10)
GO:0030669	clathrin-coated endocytic vesicle membrane	8.34e-07	8.75e-06	3.25 (18561,33,3112,18)
GO:0042383	sarcolemma	8.68e-07	9.05e-06	2.24 (18561,96,3112,36)
GO:0005938	cell cortex	9.44e-07	9.79e-06	1.88 (18561,178,3112,56)
GO:0016459	myosin complex	1.41e-06	1.45e-05	2.52 (18561,64,3112,27)
GO:0045335	phagocytic vesicle	1.45e-06	1.49e-05	2.39 (18561,75,3112,30)
GO:0030016	myofibril	1.5e-06	1.53e-05	3.16 (18561,34,3112,18)
GO:0043083	synaptic cleft	2.04e-06	2.07e-05	4.37 (18561,15,3112,11)
GO:0031984	organelle subcompartment	2.09e-06	2.11e-05	1.71 (18561,244,3112,70)
GO:0044422	organelle part	2.54e-06	2.55e-05	1.07 (18561,9876,3112,1772)
GO:0044306	neuron projection terminus	2.61e-06	2.62e-05	2.17 (18561,96,3112,35)
GO:0071556	integral component of lumenal side of endoplasmic reticulum membrane	2.7e-06	2.69e-05	3.44 (18561,26,3112,15)
GO:0030017	sarcomere	2.94e-06	2.91e-05	2.78 (18561,45,3112,21)
GO:0070382	exocytic vesicle	3.39e-06	3.34e-05	1.92 (18561,146,3112,47)
GO:0005593	FACIT collagen trimer	3.7e-06	3.63e-05	5.96 (18561,7,3112,7)
GO:0005579	membrane attack complex	3.7e-06	3.61e-05	5.96 (18561,7,3112,7)
GO:0032279	asymmetric synapse	4.75e-06	4.61e-05	5.30 (18561,9,3112,8)
GO:0098651	basement membrane collagen trimer	4.75e-06	4.59e-05	5.30 (18561,9,3112,8)
GO:0005774	vacuolar membrane	7.59e-06	7.3e-05	1.51 (18561,394,3112,100)
GO:0043034	costamere	7.59e-06	7.27e-05	3.77 (18561,19,3112,12)
GO:0042611	MHC protein complex	8.89e-06	8.47e-05	3.52 (18561,22,3112,13)
GO:0002102	podosome	9.36e-06	8.87e-05	3.20 (18561,28,3112,15)
GO:0098791	Golgi subcompartment	9.69e-06	9.14e-05	1.69 (18561,222,3112,63)
